# Supplementary material for: Genome-resolved metagenome and metatranscriptome analyses of thermophilic composting reveal key bacterial players and their metabolic interactions
Source: BMC Genomics. 2021 Sep 10;22:652. doi: 10.1186/s12864-021-07957-9 (PMC8434746; doi:10.1186/s12864-021-07957-9)
Supplement: Supplementary file 1 — Additional file 1. [file 12864_2021_7957_MOESM1_ESM.xlsx]

## Sheet: Table S1
MAG	Taxonomy classification according to GTDBa	Species assignment	Completeness (checkM)	Contamination (checkM)	Genome size	Contigs	Longest contig	%GC	Accession numbers
ZC3RG01	d__Bacteria;p__Bacteroidota;c__Bacteroidia;o__Bacteroidales;f__F082;g__F082;s__	-	89.00	2.06	2050347	250	41116	45.07	SAMN08097825
ZC3RG02	d__Bacteria;p__Firmicutes_A;c__Clostridia;o__Oscillospirales;f__Oscillospiraceae;g__CAG-110;s__	-	85.58	6.11	1599275	331	22620	53.59	SAMN08097829
ZC3RG03	d__Bacteria;p__Firmicutes_A;c__Clostridia;o__Christensenellales;f__CAG-74;g__;s__	-	88.23	0.46	2608377	341	61856	55.32	SAMN08097823
ZC3RG04	d__Bacteria;p__Bacteroidota;c__Bacteroidia;o__Bacteroidales;f__WCHB1-69;g__UBA1756;s__	-	93.98	1.08	2993127	162	124729	44.60	SAMN08096851
ZC3RG05	d__Bacteria;p__Actinobacteriota;c__Actinobacteria;o__Streptosporangiales;f__Streptosporangiaceae;g__Thermobifida	Thermobifida fusca	100.00	0.00	3606236	36	795483	67.64	SAMN08101807
ZC3RG06	d__Bacteria;p__Firmicutes_G;c__Limnochordia;o__DTU080;f__;g__;s__	-	96.08	1.47	2206548	16	397035	67.81	SAMN08101822
ZC3RG07	d__Bacteria;p__Firmicutes_G;c__Limnochordia;o__Limnochordales;f__Limnochordaceae;g__Limnochorda;s__	-	90.20	0.00	2250207	52	249646	70.00	SAMN08101823
ZC3RG08	d__Bacteria;p__Firmicutes;c__Bacilli_A;o__Thermoactinomycetales;f__Thermoactinomycetaceae;g__Planifilum	Planifilum fulgidum	93.08	0.00	3031949	156	140232	58.97	SAMN08102237
ZC3RG09	d__Bacteria;p__Firmicutes_G;c__Limnochordia;o__Limnochordales;f__ZCTH02-B6;g__ZCTH02-B6;s__	-	95.10	10.87	2451017	343	51155	67.15	SAMN09092868
ZC3RG10	d__Bacteria;p__Firmicutes_G;c__Limnochordia;o__Limnochordales;f__ZCTH02-B6;g__;s__	-	90.52	5.92	2368537	454	28422	68.79	SAMN09092869
ZC3RG11	d__Bacteria;p__Firmicutes_E;c__Thermaerobacteria;o__Thermaerobacterales;f__;g__;s__	-	87.59	3.96	1906714	515	14065	71.96	SAMN09092870
ZC4RG01	d__Bacteria;p__Firmicutes;c__Bacilli;o__Bacillales;f__Caldibacillaceae;g__Caldibacillus	Caldibacillus debilis	99.12	0.01	2795915	81	246178	52.59	SAMN08227010
ZC4RG02	d__Bacteria;p__Proteobacteria;c__Gammaproteobacteria;o__Xanthomonadales;f__Xanthomonadaceae;g__Pseudoxanthomonas;s__	-	97.82	0.90	2850169	104	131053	72.70	SAMN08227009
ZC4RG03	d__Bacteria;p__Firmicutes;c__Bacilli_A;o__Calditerricolales;f__Calditerricolaceae;g__Calditerricola;s__	-	83.27	2.27	1945573	283	33990	63.64	SAMN08227008
ZC4RG04	d__Bacteria;p__Actinobacteriota;c__Actinobacteria;o__Streptosporangiales;f__Streptosporangiaceae;g__Thermobispora	Thermobispora bispora	97.53	0.79	4054537	44	464309	72.62	SAMN08227007
ZC4RG05	d__Bacteria;p__Firmicutes_G;c__Limnochordia;o__Limnochordales;f__ZCTH02-B6;g__;s__	-	95.10	1.96	1960106	19	439823	67.37	SAMN08227006
ZC4RG06	d__Bacteria;p__Firmicutes_G;c__Limnochordia;o__Limnochordales;f__ZCTH02-B6;g__ZCTH02-B6;s__	-	93.26	0.98	2335142	236	71301	67.32	SAMN08227005
ZC4RG07	d__Bacteria;p__Firmicutes;c__Bacilli_A;o__Bacillales_F;f__Bacillaceae_M;g__Bacillus_BB;s__GCA_001884825.1	-	93.44	0.26	1966362	100	108647	56.35	SAMN08227012
ZC4RG08	d__Bacteria;p__Proteobacteria;c__Gammaproteobacteria;o__Pseudomonadales;f__Pseudomonadaceae;g__Pseudomonas_G	Pseudomonas thermotolerans	95.53	2.94	3546524	153	99609	67.21	SAMN08227013
ZC4RG09	d__Bacteria;p__Firmicutes;c__Bacilli_A;o__Thermoactinomycetales;f__Thermoactinomycetaceae;g__Planifilum	Planifilum fulgidum	97.69	0.51	3198616	76	156362	59.09	SAMN08227011
ZC4RG10	d__Bacteria;p__Firmicutes_G;c__Limnochordia;o__DTU080;f__;g__;s__	-	96.08	1.47	2230664	15	401453	67.80	SAMN08227015
ZC4RG11	d__Bacteria;p__Firmicutes_G;c__Limnochordia;o__Limnochordales;f__Limnochordaceae;g__Limnochorda;s__	-	90.20	0.00	2203544	60	178742	70.05	SAMN08227014
ZC4RG12	d__Bacteria;p__Firmicutes_A;c__Mahellia;o__Caldicoprobacterales;f__Caldicoprobacteraceae;g__Caldicoprobacter;s__	-	97.55	3.23	2159962	34	273818	45.57	SAMN08227016
ZC4RG13	d__Bacteria;p__Bacteroidota;c__Rhodothermia;o__Rhodothermales;f__Rhodothermaceae;g__Rhodothermus	Rhodothermus marinus	99.44	0.00	3101813	75	230486	64.67	SAMN08227017
ZC4RG14	d__Bacteria;p__Proteobacteria;c__Gammaproteobacteria;o__Steroidobacterales;f__Steroidobacteraceae;g__;s__	-	97.74	2.54	3498386	16	947273	62.07	SAMN08227018
ZC4RG15	d__Bacteria;p__Firmicutes;c__Bacilli;o__Bacillales_A;f__Planococcaceae;g__Ureibacillus;s__	-	96.25	1.32	2825367	121	131893	41.45	SAMN08227019
ZC4RG16	d__Bacteria;p__Gemmatimonadota;c__Gemmatimonadetes;o__SG8-23;f__;g__;s__	-	84.48	1.72	3711892	56	285480	71.51	SAMN09092792
ZC4RG17	d__Bacteria;p__Actinobacteriota;c__Acidimicrobiia;o__bin76;f__;g__;s__	-	96.58	1.71	2871500	57	490935	69.29	SAMN08227020
ZC4RG18	d__Bacteria;p__Firmicutes_E;c__Thermaerobacteria;o__Thermaerobacterales;f__;g__;s__	-	94.06	0.50	2091457	71	235062	71.91	SAMN08227022
ZC4RG19	d__Bacteria;p__Actinobacteriota;c__Acidimicrobiia;o__Microtrichales;f__UBA9382;g__;s__	-	96.58	1.28	3434089	227	65521	75.30	SAMN08227021
ZC4RG20	d__Bacteria;p__Proteobacteria;c__Gammaproteobacteria;o__UBA6522;f__UBA6522;g__;s__	-	90.18	4.64	3729877	119	209095	67.24	SAMN08227023
ZC4RG21	d__Bacteria;p__Actinobacteriota;c__Actinobacteria;o__Streptosporangiales;f__Streptosporangiaceae;g__Thermobifida	Thermobifida fusca	100	0.55	3609530	204	97303	67.64	SAMN09092793
ZC4RG22	d__Bacteria;p__Acidobacteriota;c__Luteitaleia;o__Luteitaleales;f__SCN-69-37;g__SCN-69-37;s__	-	98.29	4.32	3486942	207	111519	69.42	SAMN09092794
ZC4RG23	d__Bacteria;p__Firmicutes_E;c__Symbiobacteriia;o__Symbiobacteriales;f__Symbiobacteriaceae;g__Symbiobacterium;s__	-	97.03	0.03	2894069	261	90630	69.99	SAMN09092795
ZC4RG24	d__Bacteria;p__Proteobacteria;c__Gammaproteobacteria;o__Steroidobacterales;f__Steroidobacteraceae;g__13-2-20CM-66-19;s__	-	96.37	6.4	3811819	160	149658	67.82	SAMN09092796
ZC4RG25	d__Bacteria;p__Proteobacteria;c__Alphaproteobacteria;o__Rhizobiales;f__Hyphomicrobiaceae;g__;s__	-	95.77	4.84	4192393	731	40115	60.92	SAMN09092797
ZC4RG26	d__Bacteria;p__Chloroflexota;c__Chloroflexia;o__Thermomicrobiales;f__Thermomicrobiaceae;g__Sphaerobacter	Sphaerobacter thermophilus	95.33	0.93	3922951	412	78968	68.23	SAMN09092798
ZC4RG27	d__Bacteria;p__Proteobacteria;c__Alphaproteobacteria;o__Rhizobiales;f__Beijerinckiaceae;g__Chelatococcus;s__	-	95.21	5.08	3467658	548	37355	68.44	SAMN09092799
ZC4RG28	d__Bacteria;p__Actinobacteriota;c__Actinobacteria;o__Streptosporangiales;f__Streptosporangiaceae;g__;s__	-	94.8	3.09	5569432	589	62080	73.51	SAMN09092800
ZC4RG29	d__Bacteria;p__Bacteroidota;c__Bacteroidia;o__Cytophagales;f__Cyclobacteriaceae;g__;s__	-	94.44	6.19	4335680	569	63326	51.23	SAMN09092801
ZC4RG30	d__Bacteria;p__Proteobacteria;c__Gammaproteobacteria;o__Steroidobacterales;f__Steroidobacteraceae;g__;s__	-	93.37	5.22	3281338	409	32383	69.86	SAMN09092802
ZC4RG31	d__Bacteria;p__Proteobacteria;c__Alphaproteobacteria;o__Rhizobiales;f__Hyphomicrobiaceae;g__;s__	-	92.86	3.22	3249756	244	71345	60.64	SAMN09092803
ZC4RG32	d__Bacteria;p__Firmicutes_A;c__Mahellia;o__Caldicoprobacterales;f__Caldicoprobacteraceae;g__Caldicoprobacter	Caldicoprobacter oshimai	92.72	6.72	2693766	427	47020	45.38	SAMN09092804
ZC4RG33	d__Bacteria;p__Proteobacteria;c__Alphaproteobacteria;o__Rhizobiales;f__Rhizobiaceae;g__Aquamicrobium;s__	-	92.71	5.74	3286156	689	18863	62.22	SAMN09092805
ZC4RG34	d__Bacteria;p__Firmicutes_A;c__Thermovenabulia;o__Thermovenabulales;f__Thermovenabulaceae;g__;s__	-	92.31	3.45	1963094	306	49807	48.47	SAMN09092806
ZC4RG35	d__Bacteria;p__Actinobacteriota;c__Acidimicrobiia;o__bin76;f__;g__;s__	-	92.31	3.85	2056350	412	20246	70.06	SAMN09092807
ZC4RG36	d__Bacteria;p__Chloroflexota;c__Anaerolineae;o__SBR1031;f__A4b;g__;s__	-	91.82	1.27	4682109	557	46487	60.96	SAMN09092808
ZC4RG37	d__Bacteria;p__Firmicutes_E;c__Thermaerobacteria;o__Thermaerobacterales;f__Thermaerobacteraceae;g__;s__	-	91.09	5.3	2557324	583	26968	69.99	SAMN09092809
ZC4RG38	d__Bacteria;p__Firmicutes_E;c__Symbiobacteriia;o__Symbiobacteriales;f__;g__;s__	-	90.66	0.09	2871973	626	29502	70.97	SAMN09092810
ZC4RG39	d__Bacteria;p__Proteobacteria;c__Gammaproteobacteria;o__Steroidobacterales;f__Steroidobacteraceae;g__;s__	-	88.67	7.16	4053677	725	37911	67.29	SAMN09092811
ZC4RG40	d__Bacteria;p__Myxococcota;c__Myxococcia;o__Myxococcales;f__Vulgatibacteraceae;g__;s__	-	88.39	1.35	2731202	128	104441	69.08	SAMN09092812
ZC4RG41	d__Bacteria;p__Actinobacteriota;c__Actinobacteria;o__Actinomycetales;f__Demequinaceae;g__;s__	-	87.04	3.66	1771968	459	21811	70.92	SAMN09092813
ZC4RG42	d__Bacteria;p__Proteobacteria;c__Gammaproteobacteria;o__Betaproteobacteriales;f__SG8-39;g__2-12-FULL-64-23;s__	-	86.73	4.17	2426719	533	23683	66.54	SAMN09092814
ZC4RG43	d__Bacteria;p__Actinobacteriota;c__Actinobacteria;o__Corynebacteriales;f__Corynebacteriaceae;g__Mycobacterium	Mycobacterium hassiacum	85.03	4.7	4348513	1302	15855	69.62	SAMN09092815
ZC4RG44	d__Bacteria;p__Firmicutes_E;c__Thermaerobacteria;o__Thermaerobacterales;f__Thermaerobacteraceae;g__Thermaerobacter;s__	-	84.75	4.58	2520270	692	19236	73.63	SAMN09092816
ZC4RG45	d__Bacteria;p__Actinobacteriota;c__Actinobacteria;o__Corynebacteriales;f__Pseudonocardiaceae;g__Thermocrispum	Thermocrispum agreste	83.24	3.51	3817209	1126	15641	69.83	SAMN09092817
ZC4RG46	d__Bacteria;p__Myxococcota;c__Polyangia;o__Polyangiales;f__NIC37A-2;g__;s__	-	82.72	6.11	5717588	1375	20563	68.54	SAMN09092818
ZC4RG47	d__Bacteria;p__Actinobacteriota;c__Actinobacteria;o__Corynebacteriales;f__Micromonosporaceae;g__Micromonospora;s__	-	82.31	7.28	3149553	808	34597	69.67	SAMN09092819
ZC4RG48	d__Bacteria;p__Chloroflexota;c__Chloroflexia;o__Chloroflexales;f__Roseiflexaceae;g__;s__	-	81.76	2.73	4656489	1655	13772	70.39	SAMN09092820
ZC4RG49	d__Bacteria;p__Firmicutes_A;c__Clostridia;o__Oscillospirales;f__Ethanoligenenaceae;g__Ruminiclostridium_D	[Clostridium] cellulosi	80.35	2.17	1589523	485	13192	44.94	SAMN09092821
a Chaumeil, P.A., A.J. Mussig, P. Hugenholtz, and D.H. Parks, GTDB-Tk: a toolkit to classify genomes with the Genome Taxonomy Database. Bioinformatics, 2020. 36(6): p. 1925-1927. https://doi.org/10.1093/bioinformatics/btz848

## Sheet: Table S2
Supplementary Table 2. Similarity between MAGs recovered from ZC3 and ZC4 metagenomes
MAG		MUMi	ANI			GGDC (Formula: 2)
			One-way ANI 1	One-way ANI 2	Two-way ANI	Distance	DDH estimate	Probability DDH > 70%	Probability DDH > 79%
ZC3RG05	ZC4RG21	0.0202802	99.91% (SD: 0.45%)	99.89% (SD: 0.92%)	99.94% (SD: 0.25%)	0.0015	0.992	0.981	0.788
ZC3RG06	ZC4RG10	0.0148798	99.93% (SD: 0.18%)	99.93% (SD: 0.18%)	99.94% (SD: 0.17%)	0.0006	0.997	0.9822	0.797
ZC3RG07	ZC4RG11	0.0289248	99.83% (SD: 0.68%)	99.83% (SD: 0.83%)	99.86% (SD: 0.45%)	0.002	0.988	0.9803	0.7826
ZC3RG08	ZC4RG09	0.0683723	99.81% (SD: 0.71%)	99.78% (SD: 1.12%)	99.84% (SD: 0.60%)	0.0029	0.982	0.9789	0.7728
ZC3RG09	ZC4RG06	0.131998	99.33% (SD: 2.69%)	99.62% (SD: 1.08%)	99.72% (SD: 0.63%)	0.0063	0.953	0.9727	0.7319
ZC3RG11	ZC4RG18	0.345933	99.65% (SD: 0.95%)	99.65% (SD: 0.83%)	99.76% (SD: 0.55%)	0.0057	0.958	0.9739	0.739

## Sheet: Table S3
Supplementary Table 3. MAGs from ZC3 and ZC4 composting cells compared to RefSeq genomes
MAG	species	GenBank reference strain	Two-Way ANIa	DDH estimate	reference strain genome status	NCBI Assembly Accession of reference strain genome
ZC3RG05	Thermobifida fusca	YX	99.81% (SD: 0.85%)	0.978	complete	GCA_000012405.1
ZC3RG08	Planifilum fulgidum	DSM 44945	99.25% (SD: 1.10%)	0.92	draft	GCF_900113175.1
ZC4RG01	Caldibacillus debilis	DSM 16016	98.77% (SD: 1.58%)	0.882	draft	GCF_000383875.1
ZC4RG04	Thermobispora bispora	DSM 43833	99.75% (SD: 0.85%)	0.973	complete	GCF_000092645.1
ZC4RG08	Pseudomonas thermotolerans	DSM 14292	99.27% (SD: 1.21%)	0.921	draft	GCF_000364625.1
ZC4RG09	Planifilum fulgidum	DSM 44945	99.15% (SD: 1.31%)	0.908	draft	GCF_900113175.1
ZC4RG13	Rhodothermus marinus	SG0.5JP17-172	98.81% (SD: 2.30%)	0.874	complete	GCF_000224745.1
ZC4RG21	Thermobifida fusca	YX	99.86% (SD: 0.45%)	0.986	complete	GCF_000012405.1
ZC4RG26	Sphaerobacter thermophilus	DSM 20745	98.97% (SD: 1.19%)	0.905	complete	GCF_000024985.1
ZC4RG32	Caldicoprobacter oshimai	DSM 21659	99.23% (SD: 1.92%)	0.891	draft	GCF_000526435.1
ZC4RG43	Mycobacterium hassiacum	DSM 44199	99.75% (SD: 0.59%)	0.909	draft	GCF_900603025.1
ZC4RG45	Thermocrispum agreste	DSM 44070	99.73% (SD: 0.57%)	0.949	draft	GCF_000427905.1
ZC4RG49	[Clostridium] cellulosi	DG5	99.68% (SD: 0.48%)	0.963	complete	GCF_000953215.1
a

## Sheet: Table S4
Supplementary Table 4. MAGs found in ZC3 and ZC4 composting cells belong to bacterial species found in thermophilic environments and/or cultured in thermophilic conditions
MAG (bacterial species)	Environment (Isolated from or Source)	Country	References
ZC4RG01 (Caldibacillus debilis)	Soil	Northern Ireland	Banat IM, Marchant R, Rahman TJ. Geobacillus debilis sp. nov., a novel obligately thermophilic bacterium isolated from a cool soil environment, and reassignment of Bacillus pallidus to Geobacillus pallidus comb. nov. Int J Syst Evol Microbiol. 2004;54(6):2197–201
	Dairy	The Netherlands	Berendsen EM, Wells-Bennik MHJ, Krawczyk AO, de Jong A, van Heel A, Holsappel S, Eijlander RT, Kuipers OP (2016) Draft Genome Sequences of Seven Thermophilic Spore-Forming Bacteria Isolated from Foods That Produce Highly Heat-Resistant Spores, Comprising Geobacillus spp., Caldibacillus debilis, and Anoxybacillus flavithermus. Genome Announc.4: e00105-16
ZC4RG04 (Thermobispora bispora)	Decaying manure	Germany, Finland	Henssen A. [Morphology and system of thermophilic actinomycetes]. Archiv für Mikrobiologie. 1957 Dec 1;26(4):373–414. as cited in: Liolios K, Sikorski J, Jando M, et al (2010) Complete genome sequence of Thermobispora bispora type strain (R51). Stand Genomic Sci 2:318–326
	Soil	Japan	Nonomura H, Ohara I. On a new actinomycete, Microbispora, isolated from soil. Abstract 98, pages 31 and 32, Abstracts of papers presented at the annual meeting of the Agricultural Chemical Society of Japan.as cited in: Liolios K, Sikorski J, Jando M, et al (2010) Complete genome sequence of Thermobispora bispora type strain (R51). Stand Genomic Sci 2:318–326
	Compost	Sweden	Steger K, Jarvis A, Vasara T, Romantschuk M, Sundh I (2007) Effects of differing temperature management on development of Actinobacteria populations during composting. Res Microbiol 158:617–624
ZC3RG05 and ZC4RG21 (Thermobifida fusca)	Decaying wood	Hungary	Bellamy WD (1977) Cellulose and lignocellulose digestion by thermophilic actinomyces for single-cell protein production. Developments in Industrial Microbiology 18:249-254
	Horse manure compost
ZC3RG08 and ZC4RG09 (Planifilum fulgidum)	Hyperthermal compost	Japan	Hatayama K, Shoun H, Ueda Y, Nakamura A (2005) Planifilum fimeticola gen. nov., sp. nov. and Planifilum fulgidum sp. nov., novel members of the family “Thermoactinomycetaceae” isolated from compost. Int J Syst Evol Microbiol 55:2101–2104
ZC4RG08 (Pseudomonas thermotolerans)	Cooking water of a cork-processing plant	Portugal	Manaia CM, Moore ERB (2002) Pseudomonas thermotolerans sp. nov., a thermotolerant species of the genus Pseudomonas sensu stricto. Int J Syst Evol Microbiol 52:2203–2209
ZC4RG13 (Rhodothermus marinus)	Submarine hot springs	Iceland	Alfredsson GA, Kristjansson JK, Hjörleifsdottir S, Stetter KO (1988) Rhodothermus marinus, gen. nov., sp. nov., a Thermophilic, Halophilic Bacterium from Submarine Hot Springs in Iceland. Microbiology 134:299–306
ZC4RG26 (Sphaerobacter thermophilus)	Sewage treatment plant	Germany	Demharter W, Hensel R, Smida J, Stackebrandt E (1989) Sphaerobacter thermophilus gen. nov., sp. nov. A Deeply Rooting Member of the Actinomycetes Subdivision Isolated from Thermophilically Treated Sewage Sludge. Syst Appl Microbiol 11:261–266
ZC4RG32 (Caldicoprobacter oshimai)	Sheep feces	USA	Yokoyama H, Wagner ID, Wiegel J. (2010) Caldicoprobacter oshimai gen. nov., sp. nov., an anaerobic, xylanolytic, extremely thermophilic bacterium isolated from sheep faeces, and proposal of Caldicoprobacteraceae fam. nov. Int J Syst Evol Microbiol.60:67–71.
ZC4RG43 (Mycobacterium hassiacum)	Human urine	Germany	Schroder K-H, Naumann L, Kroppenstedt RM, Reischl U (1997) Mycobacterium hassiacum sp. nov., a New Rapidly Growing Thermophilic Mycobacterium. Int J Syst Bacteriol 47:86–91
	Peritonitis	Australia	Jiang SH, Roberts DM, Clayton PA, Jardine M (2013) Non-tuberculous mycobacterial PD peritonitis in Australia. Int Urol Nephrol 45:1423–1428
	Respiratory sample	Germany	Deinhardt-Emmer S, Höring S, Mura C, Hillemann D, Hermann B, Sachse S, Bohnert J, Löffler B (2018) First Time Isolation of Mycobacterium hassiacum From a Respiratory Sample. Clin Med Insights Circ Respir Pulm Med 12:Artn 1179548417747529
ZC4RG45 (Thermocrispum agreste)	Mushroom compost	Germany	Kornwendisch F, Rainey F, Kroppenstedt RM, Kempf A, Majazza A, Kutzner HJ, Stackebrandt E (1995) Thermocrispum gen. nov., a new genus of the order Actinomycetales, and description of Thermocrispum municipale sp. nov. and Thermocrispum agreste sp. nov. Int J Syst Bacteriol 45:67–77
ZC4RG49 ([Clostridium] cellulosi)	Cow manure compost	China	He YL, Ding YF, Long YQ (1991) Two cellulolytic Clostridium species: Clostridium cellulosi sp. nov. and Clostridium cellulofermentans sp. nov. Int J Syst Bacteriol 41:306–309
	Sediment obtained from Lake Medinah	China	Hou L, Dutta SK (2000) Phylogenetic characterization of several para- and meta-PCB dechlorinating Clostridium species: 16S rDNA sequence analyses. Lett Appl Microbiol 30:238–243
	Decayed cornstalk	USA	Zhang K, Chen X, Schwarz WH, Li F. (2014) Synergism of glycoside hydrolase secretomes from two thermophilic bacteria cocultivated on lignocellulose. Appl Environ Microbiol. 80:2592–601

## Sheet: Table S5
Supplementary Table 5. Similarity between MAGs recovered from ZC3 and ZC4 metagenomes and the Genomes from Earth’s Microbiomes (GEM) catalog
MAG	Number of MAGs in GEM	Species assignment	GEM Catalog MAG ID	Environment	Habitat	Geographic location	ANI
ZC3RG01	3	-	3300010270_46	animal gut	Capybara gut	USA, Wisconsin	96.3687
ZC3RG01			3300011002_19	animal gut	Moose rumen	Palmer, Alaska	96.5717
ZC3RG01			3300010998_30	animal gut	Moose rumen	Palmer, Alaska	97.0741
ZC3RG04	1	-	3300027276_54	Deep subsurface shale	Deep subsurface shale	USA, Ohio	97.8488
ZC3RG05	1	Thermobifida fusca	3300002963_8	composting	Feedstock composting	USA, Newby Island	99.1232
ZC3RG08	1	Planifilum fulgidum	3300009095_193	composting	Steer Manure Compost	USA, Utah	98.7224
ZC3RG11	1	-	3300009095_148	composting	Steer Manure Compost	USA, Utah	98.4342
ZC4RG01	5	Caldibacillus debilis	3300002963_13	composting	Feedstock composting	USA, Newby Island	98.7756
ZC4RG01			3300027317_5	Bioreactor	Cellulose-adapted	USA, California	98.7766
ZC4RG01			3300027319_5	Bioreactor	Cellulose-adapted	USA, California	98.807
ZC4RG01			3300025529_20	Lab enrichment	Ionic liquid and high solid enriched	USA, California	98.9558
ZC4RG01			3300025534_21	Lab enrichment	Ionic liquid and high solid enriched	USA, California	99.0513
ZC4RG02	9	-	2199352035_9	Decomposing wood	Decomposing wood	Puerto Rico	98.647
ZC4RG02			3300025571_34	Lab enrichment	Ionic liquid and high solid enriched	USA, California	99.4923
ZC4RG02			3300005281_31	composting	Composting	USA, California	99.5665
ZC4RG02			3300025529_25	Lab enrichment	Ionic liquid and high solid enriched	USA, California	99.7266
ZC4RG02			3300025517_14	Lab enrichment	Ionic liquid and high solid enriched	USA, California	99.7355
ZC4RG02			3300025534_19	Lab enrichment	Ionic liquid and high solid enriched	USA, California	99.7703
ZC4RG02			3300025530_27	Lab enrichment	Ionic liquid and high solid enriched	USA, California	99.7739
ZC4RG02			3300025528_17	Lab enrichment	Ionic liquid and high solid enriched	USA, California	99.7785
ZC4RG02			3300025572_33	Lab enrichment	Ionic liquid and high solid enriched	USA, California	99.7845
ZC4RG04	21	Thermobispora bispora	3300000145_4	composting	Feedstock composting	USA, Newby Island	99.2444
ZC4RG04			3300000205_6	composting	Feedstock composting	USA, Newby Island	99.2689
ZC4RG04			3300000169_2	composting	Feedstock composting	USA, Newby Island	99.3582
ZC4RG04			3300027322_4	Bioreactor	Cellulose-adapted	USA, California	99.6868
ZC4RG04			3300027349_4	Bioreactor	Cellulose-adapted	USA, California	99.6903
ZC4RG04			3300027353_5	Bioreactor	Cellulose-adapted	USA, California	99.6905
ZC4RG04			3300027351_4	Bioreactor	Cellulose-adapted	USA, California	99.7116
ZC4RG04			3300027350_3	Bioreactor	Cellulose-adapted	USA, California	99.7117
ZC4RG04			3300027354_4	Bioreactor	Cellulose-adapted	USA, California	99.7118
ZC4RG04			3300027358_5	Bioreactor	Cellulose-adapted	USA, California	99.7118
ZC4RG04			3300027340_5	Bioreactor	Cellulose-adapted	USA, California	99.7121
ZC4RG04			3300027356_6	Bioreactor	Cellulose-adapted	USA, California	99.7123
ZC4RG04			3300027343_6	Bioreactor	Cellulose-adapted	USA, California	99.7142
ZC4RG04			3300027348_5	Bioreactor	Cellulose-adapted	USA, California	99.7154
ZC4RG04			3300027345_4	Bioreactor	Cellulose-adapted	USA, California	99.7154
ZC4RG04			3300027346_4	Bioreactor	Cellulose-adapted	USA, California	99.7155
ZC4RG04			3300027344_5	Bioreactor	Cellulose-adapted	USA, California	99.7157
ZC4RG04			3300027342_5	Bioreactor	Cellulose-adapted	USA, California	99.716
ZC4RG04			3300027359_1	Bioreactor	Cellulose-adapted	USA, California	99.7435
ZC4RG04			3300027316_1	Bioreactor	Cellulose-adapted	USA, California	99.7437
ZC4RG04			3300027355_2	Bioreactor	Cellulose-adapted	USA, California	99.7441
ZC4RG05	1	-	3300009095_183	composting	Steer Manure Compost	USA, Utah	99.1056
ZC4RG09	1	Planifilum fulgidum	3300009095_193	composting	Steer Manure Compost	USA, Utah	99.0799
ZC4RG13	18	Rhodothermus marinus	3300005270_4	composting	Composting	USA, California	95.6459
ZC4RG13			3300005274_6	composting	Composting	USA, California	98.451
ZC4RG13			3300027319_4	Bioreactor	Cellulose-adapted	USA, California	98.6326
ZC4RG13			3300000383_8	composting	Composting	USA, California	98.926
ZC4RG13			3300027316_10	composting	Composting	USA, California	99.0844
ZC4RG13			3300027346_7	Bioreactor	Cellulose-adapted	USA, California	99.1973
ZC4RG13			3300027351_8	Bioreactor	Cellulose-adapted	USA, California	99.2933
ZC4RG13			3300027350_6	Bioreactor	Cellulose-adapted	USA, California	99.312
ZC4RG13			3300027345_3	Bioreactor	Cellulose-adapted	USA, California	99.3336
ZC4RG13			3300027349_7	Bioreactor	Cellulose-adapted	USA, California	99.3421
ZC4RG13			3300027344_4	Bioreactor	Cellulose-adapted	USA, California	99.3477
ZC4RG13			3300027342_6	Bioreactor	Cellulose-adapted	USA, California	99.3483
ZC4RG13			3300027352_6	Bioreactor	Cellulose-adapted	USA, California	99.349
ZC4RG13			3300027348_4	Bioreactor	Cellulose-adapted	USA, California	99.3543
ZC4RG13			3300027358_4	Bioreactor	Cellulose-adapted	USA, California	99.3647
ZC4RG13			3300027343_4	Bioreactor	Cellulose-adapted	USA, California	99.3731
ZC4RG13			3300027340_6	Bioreactor	Cellulose-adapted	USA, California	99.3756
ZC4RG13			3300027322_5	Bioreactor	Cellulose-adapted	USA, California	99.3766
ZC4RG14	3	-	3300025572_18	Lab enrichment	Ionic liquid and high solid enriched	USA, California	99.745
ZC4RG14			3300009095_80	composting	Composting	USA, Utah	99.8719
ZC4RG14			3300000208_9	composting	Feedstock composting	USA, Newby Island	99.9106
ZC4RG15	2	-	3300025529_19	Lab enrichment	Ionic liquid and high solid enriched	USA, California	99.4498
ZC4RG15			3300025517_13	Lab enrichment	Ionic liquid and high solid enriched	USA, California	99.5404
ZC4RG16	5	-	3300027352_2	Bioreactor	Cellulose-adapted	USA, California	99.4848
ZC4RG16			3300000383_4	Bioreactor	Cellulose-adapted	USA, California	99.6587
ZC4RG16			3300027316_14	Bioreactor	Cellulose-adapted	USA, California	99.6918
ZC4RG16			3300027356_3	Bioreactor	Cellulose-adapted	USA, California	99.7128
ZC4RG16			3300027350_10	Bioreactor	Cellulose-adapted	USA, California	99.7816
ZC4RG17	3	-	3300000208_26	composting	Feedstock composting	USA, Newby Island	98.883
ZC4RG17			3300025571_27	Lab enrichment	Ionic liquid and high solid enriched	USA, California	99.6282
ZC4RG17			3300025517_11	Lab enrichment	Ionic liquid and high solid enriched	USA, California	99.6317
ZC4RG18	1	-	3300009095_148	composting	Steer Manure Compost	USA, Utah	99.2185
ZC4RG19	1	-	3300025572_2	Lab enrichment	Ionic liquid and high solid enriched	USA, California	99.531
ZC4RG21	1	Thermobifida fusca	3300002963_8	composting	Feedstock composting	USA, Newby Island	99.1197
ZC4RG22	1	-	3300025571_23	Lab enrichment	Ionic liquid and high solid enriched	USA, California	99.4008
ZC4RG24	6	-	3300025530_23	Lab enrichment	Ionic liquid and high solid enriched	USA, California	99.2967
ZC4RG24			3300025529_11	Lab enrichment	Ionic liquid and high solid enriched	USA, California	99.481
ZC4RG24			3300025571_25	Lab enrichment	Ionic liquid and high solid enriched	USA, California	99.6553
ZC4RG24			3300005281_24	composting	Composting	USA, California	99.6764
ZC4RG24			3300025572_28	Lab enrichment	Ionic liquid and high solid enriched	USA, California	99.7558
ZC4RG24			3300025528_6	Lab enrichment	Ionic liquid and high solid enriched	USA, California	99.7593
ZC4RG25	6	-	3300027353_8	Bioreactor	Cellulose-adapted	USA, California	97.6049
ZC4RG25			3300000205_5	composting	Feedstock composting	USA, Newby Island	98.6844
ZC4RG25			3300027356_5	Bioreactor	Cellulose-adapted	USA, California	98.8408
ZC4RG25			3300027321_2	Bioreactor	Cellulose-adapted	USA, California	98.8735
ZC4RG25			3300027354_2	Bioreactor	Cellulose-adapted	USA, California	99.044
ZC4RG25			3300027355_5	Bioreactor	Cellulose-adapted	USA, California	99.2176
ZC4RG27	14	-	3300025529_17	Lab enrichment	Ionic liquid and high solid enriched	USA, California	99.2845
ZC4RG27			3300025530_18	Lab enrichment	Ionic liquid and high solid enriched	USA, California	99.4171
ZC4RG27			3300005281_21	composting	Composting	USA, California	99.4544
ZC4RG27			3300025534_15	Lab enrichment	Ionic liquid and high solid enriched	USA, California	99.545
ZC4RG27			3300025517_7	Lab enrichment	Ionic liquid and high solid enriched	USA, California	99.5704
ZC4RG27			3300025572_24	Lab enrichment	Ionic liquid and high solid enriched	USA, California	99.5732
ZC4RG27			3300025542_3	Lab enrichment	Ionic liquid and high solid enriched	USA, California	99.5981
ZC4RG27			3300025710_5	Lab enrichment	Ionic liquid and high solid enriched	USA, California	99.5992
ZC4RG27			3300025624_3	Lab enrichment	Ionic liquid and high solid enriched	USA, California	99.6046
ZC4RG27			3300025519_6	Lab enrichment	Ionic liquid and high solid enriched	USA, California	99.6088
ZC4RG27			3300025651_3	Lab enrichment	Ionic liquid and high solid enriched	USA, California	99.6089
ZC4RG27			3300003907_2	Lab enrichment	Ionic liquid and high solid enriched	USA, California	99.6196
ZC4RG27			3300025540_3	Lab enrichment	Ionic liquid and high solid enriched	USA, California	99.6436
ZC4RG27			3300025528_10	Lab enrichment	Ionic liquid and high solid enriched	USA, California	99.6568
ZC4RG28	2	-	3300000208_6	composting	Feedstock composting	USA, Newby Island	98.7153
ZC4RG28			3300027319_1	Bioreactor	Cellulose-adapted	USA, California	99.6986
ZC4RG31	9	-	3300002963_6	composting	Feedstock composting	USA, Newby Island	98.9856
ZC4RG31			3300000169_9	composting	Feedstock composting	USA, Newby Island	98.9939
ZC4RG31			3300005274_2	composting	Composting	USA, California	99.3335
ZC4RG31			3300000208_5	composting	Feedstock composting	USA, Newby Island	99.3902
ZC4RG31			3300027342_3	Bioreactor	Cellulose-adapted	USA, California	99.4762
ZC4RG31			3300027344_3	Bioreactor	Cellulose-adapted	USA, California	99.4944
ZC4RG31			3300000205_7	composting	Feedstock composting	USA, Newby Island	99.5356
ZC4RG31			3300027340_3	Bioreactor	Cellulose-adapted	USA, California	99.5418
ZC4RG31			3300027316_4	Bioreactor	Cellulose-adapted	USA, California	99.5598
ZC4RG36	5	-	3300025529_14	Lab enrichment	Ionic liquid and high solid enriched	USA, California	99.0307
ZC4RG36			3300025530_14	Lab enrichment	Ionic liquid and high solid enriched	USA, California	99.1435
ZC4RG36			3300025572_21	Lab enrichment	Ionic liquid and high solid enriched	USA, California	99.801
ZC4RG36			3300025571_14	Lab enrichment	Ionic liquid and high solid enriched	USA, California	99.8474
ZC4RG36			3300025517_4	Lab enrichment	Ionic liquid and high solid enriched	USA, California	99.8638
ZC4RG40	1	-	3300000208_16	composting	Feedstock composting	USA, Newby Island	99.6693
ZC4RG42	3	-	3300000208_20	composting	Feedstock composting	USA, Newby Island	99.375
ZC4RG42			3300000383_5	composting	Composting	USA, California	99.7424
ZC4RG42			3300025534_20	Lab enrichment	Ionic liquid and high solid enriched	USA, California	99.8116
ZC4RG43	1	Mycobacterium hassiacum	3300025528_11	Lab enrichment	Ionic liquid and high solid enriched	USA, California	98.8438
ZC4RG45	1	Thermocrispum agreste	3300027317_3	Bioreactor	Cellulose-adapted	USA, California	99.3877
ZC4RG49	2	[Clostridium] cellulosi	3300010267_29	composting	Switchgrass degrading	USA, New Hampshire	97.1075
ZC4RG49			3300012521_48	composting	Switchgrass degrading	USA, New Hampshire	97.9641

## Sheet: Table S6
Supplementary Table 6. Relative abundance of ZC4 transcripts mapped to ZC4 MAGs (TPM-Transcripts per kilobase million reads )
Day of collection of ZC4 samplesa
MAG	Cluster	D01	D03	D07	D15	D30	D64	D78	D99
ZC4RG01	1	361.059	264.301	80.7596	6.22355	10.7781	21.937	4.32819	46.228
ZC4RG02	1	219.494	74.6119	26.0214	6.83271	22.1816	71.2548	8.54182	73.5462
ZC4RG04	1	371.391	201.096	124.111	31.2191	130.123	48.9176	90.4603	49.7678
ZC4RG08	1	135.03	18.7205	10.1816	1.5012	7.27524	98.2881	3.02882	540.811
ZC4RG15	1	1262.89	290.018	18.4404	1.16289	3.23285	391.726	2.04254	91.9413
ZC4RG27	1	9.33186	19.3797	9.05282	1.61427	5.56088	5.51947	2.52388	4.42214
ZC4RG28	1	190.978	118.401	58.543	8.45351	100.378	47.7737	30.8446	62.0215
ZC4RG03	2	447.126	495.833	833.42	1200.76	10.3693	1828.81	7.44467	2.99243
ZC4RG05	2	414.728	760.662	849.266	605.898	291.923	833.78	199.034	32.1972
ZC4RG07	2	250.429	983.051	425.408	404.588	36.8924	119.155	10.2985	17.928
ZC4RG12	2	23.2344	101.249	223.829	95.5122	10.6529	123.223	20.9065	1.94163
ZC4RG23	2	155.481	280.454	243.708	51.0926	11.5497	195.08	14.0048	4.57782
ZC4RG32	2	30.9735	61.641	131.587	309.441	7.47141	48.4149	4.72044	1.44131
ZC4RG34	2	99.1523	93.018	152.042	516.274	7.28302	154.761	4.64161	0.962826
ZC4RG37	2	16.213	17.0079	140.663	33.1862	16.0486	25.8996	13.868	6.35718
ZC4RG38	2	7.55424	4.94557	31.4555	43.9201	10.0737	43.5236	5.49825	2.55761
ZC4RG49	2	10.3987	202.019	4.31174	0.423212	0.513291	8.69696	0.614062	0.172967
ZC4RG10	3	244.366	135.058	167.238	546.633	576.299	153.107	694.544	272.526
ZC4RG11	3	15.6157	25.6901	58.3724	12.6959	131.483	68.7548	122.901	80.0595
ZC4RG13	3	10.3226	9.78307	28.0906	92.2609	378.79	33.5784	220.58	61.685
ZC4RG14	3	10.1244	15.3611	17.6081	4.92618	248.605	22.5294	150.879	163.139
ZC4RG16	3	19.9142	70.7951	69.2054	30.079	223.422	36.8226	286.448	49.1218
ZC4RG17	3	3.95346	10.0457	9.86423	2.99959	45.5029	14.4203	39.5033	152.214
ZC4RG18	3	50.9701	82.2968	85.1603	70.4913	174.032	39.318	306.134	466.457
ZC4RG19	3	4.08033	9.33421	7.56481	1.60645	17.3431	7.32361	65.9315	23.9688
ZC4RG20	3	17.3896	10.1999	10.4997	8.10293	209.07	16.4482	119.989	360.062
ZC4RG21	3	21.7726	14.5845	13.5185	0.878009	296.13	17.4196	69.6009	34.7713
ZC4RG22	3	11.7043	16.1086	14.3721	10.2021	44.0715	10.903	20.7518	59.9227
ZC4RG24	3	15.9632	46.0544	15.6405	4.26361	66.5108	8.92394	35.0857	18.9727
ZC4RG25	3	4.90043	10.7842	6.70623	1.53732	18.8539	6.97921	44.5251	53.8437
ZC4RG26	3	14.6111	40.3365	29.9547	2.43588	49.4014	12.5242	87.4428	142.224
ZC4RG29	3	3.58056	4.52426	5.3086	22.0463	52.0997	21.853	14.0012	15.1712
ZC4RG33	3	4.48552	4.69721	4.4789	3.24486	13.3632	6.0266	9.72689	14.0838
ZC4RG35	3	3.83191	3.27036	10.7463	6.16793	37.2805	10.8202	38.7725	37.2317
ZC4RG36	3	4.26134	13.5298	13.017	5.33159	29.822	18.0782	44.8287	33.9053
ZC4RG39	3	14.0027	2.91114	1.94851	1.14519	5.64405	9.43682	3.00535	11.7901
ZC4RG40	3	17.2969	19.2108	21.1966	5.42365	89.681	16.2677	175.938	13.5246
ZC4RG41	3	10.6905	11.3457	10.1758	4.5298	12.7556	6.39228	13.1803	60.7375
ZC4RG42	3	86.863	28.9314	13.9182	7.73434	35.5709	30.6143	40.2915	669.518
ZC4RG45	3	8.75988	6.30007	5.31157	1.90536	13.8174	7.04928	11.6632	38.6069
ZC4RG46	3	7.81591	5.26087	12.5426	16.1176	139.61	6.86259	19.3815	17.7911
ZC4RG47	3	5.44211	7.13645	13.8931	9.54645	87.8516	5.03567	555.274	156.584
ZC4RG48	3	79.7563	45.8263	24.1791	11.8944	43.1666	24.4939	37.3901	91.1325
ZC4RG06	no cluster	409.285	350.728	369.029	345.757	434.724	221.674	407.913	97.049
ZC4RG09	no cluster	115.533	180.454	286.497	150.621	331.32	64.7323	56.0832	4.88163
ZC4RG30	no cluster	10.4074	34.1549	16.3878	33.1911	87.4612	14.3937	8.27795	17.5272
ZC4RG31	no cluster	19.9325	37.0535	17.1601	1.93415	15.5991	16.4613	20.2974	106.84
ZC4RG43	no cluster	12.7071	33.037	35.4817	2.58663	21.9935	4.19613	6.12548	14.8887
ZC4RG44	no cluster	13.0869	18.7765	97.198	99.9598	39.6789	27.6036	30.695	16.3899
aAntunes LP, Martins LF, Pereira RV, Thomas AM, Barbosa D, Lemos LN, et al. (2016) Microbial community structure and dynamics in thermophilic composting viewed through metagenomics and metatranscriptomics. Sci Rep. 6:ARTN38915

## Sheet: Table S7
Supplementary Table 7. Number of CDSs from ZC4 MAGs mapped to CAZy database enzyme families
MAG	GH	GT	CE	PL	AA	CBM	Total
ZC4RG01	29	17	17	0	1	15	79
ZC4RG02	26	28	28	1	5	10	98
ZC4RG03	16	23	10	0	2	11	62
ZC4RG04	43	57	30	4	7	33	174
ZC4RG05	17	15	11	0	0	9	52
ZC4RG06	15	17	15	0	3	12	62
ZC4RG07	4	16	10	0	3	10	43
ZC4RG08	14	27	14	1	13	9	78
ZC4RG09	30	17	20	1	6	17	91
ZC4RG10	29	13	17	0	2	26	87
ZC4RG11	28	18	14	0	1	22	83
ZC4RG12	55	15	16	2	2	26	116
ZC4RG13	72	41	21	2	7	26	169
ZC4RG14	53	44	27	4	7	27	162
ZC4RG15	11	22	12	0	2	19	66
ZC4RG16	35	59	27	4	9	13	147
ZC4RG17	20	29	19	3	6	10	87
ZC4RG18	8	11	12	0	2	4	37
ZC4RG19	32	56	29	2	8	14	141
ZC4RG20	26	54	25	8	16	21	150
ZC4RG21	42	38	30	4	9	27	150
ZC4RG22	47	95	38	3	14	25	222
ZC4RG23	21	22	25	2	4	21	95
ZC4RG24	25	39	27	5	14	15	125
ZC4RG25	26	39	21	3	9	6	104
ZC4RG26	55	79	38	3	10	19	204
ZC4RG27	20	43	22	3	10	3	101
ZC4RG28	62	68	38	2	10	19	199
ZC4RG29	111	56	46	1	12	52	278
ZC4RG30	33	26	38	5	10	16	128
ZC4RG31	20	28	20	3	10	2	83
ZC4RG32	91	29	12	2	0	44	178
ZC4RG33	32	31	12	5	15	6	101
ZC4RG34	15	14	8	0	2	12	51
ZC4RG35	6	26	11	0	1	8	52
ZC4RG36	116	128	34	2	7	80	367
ZC4RG37	15	11	13	0	5	12	56
ZC4RG38	29	24	25	0	5	18	101
ZC4RG39	40	46	28	6	13	16	149
ZC4RG40	16	25	12	3	4	8	68
ZC4RG41	35	20	4	0	4	8	71
ZC4RG42	26	37	12	2	5	8	90
ZC4RG43	19	30	47	0	16	7	119
ZC4RG44	13	14	11	0	3	15	56
ZC4RG45	35	36	24	5	19	4	123
ZC4RG46	88	61	29	4	11	50	243
ZC4RG47	32	51	22	1	4	19	129
ZC4RG48	120	117	36	4	8	28	313
ZC4RG49	27	25	5	0	2	17	76

## Sheet: Table S8
Supplementary Table 8. Number of CDSs from ZC4 MAGs mapped to enzymes in the CAZy database
Family	Enzymes	ZC4RG01	ZC4RG02	ZC4RG03	ZC4RG04	ZC4RG05	ZC4RG06	ZC4RG07	ZC4RG08	ZC4RG09	ZC4RG10	ZC4RG11	ZC4RG12	ZC4RG13	ZC4RG14	ZC4RG15	ZC4RG16	ZC4RG17	ZC4RG18	ZC4RG19	ZC4RG20	ZC4RG21	ZC4RG22	ZC4RG23	ZC4RG24	ZC4RG25	ZC4RG26	ZC4RG27	ZC4RG28	ZC4RG29	ZC4RG30	ZC4RG31	ZC4RG32	ZC4RG33	ZC4RG34	ZC4RG35	ZC4RG36	ZC4RG37	ZC4RG38	ZC4RG39	ZC4RG40	ZC4RG41	ZC4RG42	ZC4RG43	ZC4RG44	ZC4RG45	ZC4RG46	ZC4RG47	ZC4RG48
SLH	SLH	0	0	8	0	4	2	14	1	0	5	5	0	0	0	36	0	4	22	0	0	0	0	11	0	0	0	0	0	0	0	0	0	0	19	0	0	13	10	0	0	0	0	0	16	0	0	0	0
	cohesin	0	0	0	0	1	0	0	0	0	0	0	0	0	0	0	0	0	0	0	0	0	1	0	0	0	0	0	0	0	0	0	1	0	0	0	0	0	0	0	0	0	0	0	0	0	0	0	0
	dockerin	0	0	0	0	0	0	0	0	0	0	0	0	0	0	0	0	0	0	0	0	0	0	0	0	0	0	0	0	0	0	0	0	0	0	0	0	0	0	0	0	0	0	0	0	0	0	0	1
GH	GH1	3	0	0	5	0	1	0	0	1	1	1	1	0	0	0	1	1	0	4	0	3	0	2	0	0	1	0	4	0	0	0	1	0	2	0	2	1	3	0	0	2	0	0	1	1	2	2	3
	GH2	1	0	0	0	0	0	0	0	1	0	1	3	2	0	0	1	0	0	1	0	1	0	0	0	0	0	0	2	2	0	0	6	1	0	0	5	1	1	0	0	1	0	1	1	1	2	0	7
	GH3	1	4	0	5	1	1	0	1	4	1	3	6	6	6	1	3	2	0	2	1	2	1	1	2	2	0	1	4	7	3	1	5	1	0	0	6	0	0	5	1	7	1	1	1	4	3	2	2
	GH4	2	0	1	0	1	0	0	0	0	2	0	1	0	1	0	0	0	0	0	0	1	0	3	1	0	0	0	1	0	0	0	1	0	2	0	3	0	2	0	0	0	0	0	0	0	0	0	5
	GH5	0	0	0	2	0	0	0	0	0	0	0	1	2	0	0	0	1	0	1	0	3	0	0	0	0	2	0	1	3	0	0	2	1	0	0	3	0	2	0	0	2	0	0	1	0	6	1	5
	GH6	0	0	0	2	0	0	0	0	0	0	0	0	0	0	0	0	0	0	0	0	2	0	0	0	0	0	0	1	0	0	0	0	0	0	0	0	0	0	0	0	1	0	1	0	0	1	1	0
	GH8	0	1	0	0	0	0	0	0	0	0	0	0	0	1	0	0	0	0	0	0	0	0	0	0	0	0	0	0	1	0	0	0	0	0	0	1	0	0	0	0	0	0	0	0	0	5	0	1
	GH9	0	2	0	0	0	0	0	0	1	0	0	0	2	3	0	2	0	0	0	0	2	0	0	0	1	0	0	0	1	0	1	0	0	0	0	0	0	0	1	0	0	0	0	0	0	1	1	0
	GH10	0	0	0	2	0	0	0	0	1	4	1	3	2	2	0	0	0	0	0	0	2	0	0	0	0	0	0	3	1	1	0	5	0	1	0	0	0	0	0	0	1	0	0	0	0	6	2	0
	GH11	0	0	0	1	0	0	0	0	0	0	0	0	0	1	0	0	0	0	0	0	1	0	0	0	0	0	0	1	0	0	1	0	0	0	0	0	0	0	0	0	0	0	0	0	0	0	0	0
	GH12	0	0	0	0	0	0	0	0	0	0	0	0	1	1	0	0	0	0	0	0	0	0	0	0	0	0	0	0	0	0	0	0	0	0	0	0	0	0	0	0	0	0	0	0	2	7	1	0
	GH13	3	0	2	6	1	0	0	0	3	1	2	3	7	5	1	1	6	0	6	6	6	8	0	6	0	5	0	9	7	5	0	5	5	0	1	13	1	2	8	2	7	7	7	1	1	7	1	8
	GH15	0	2	3	1	2	1	0	0	1	1	0	1	1	1	0	4	0	0	3	0	2	1	0	1	3	1	1	2	1	2	1	2	0	0	0	2	0	2	1	1	1	1	1	0	1	1	1	1
	GH16	0	0	0	1	0	0	0	0	0	0	0	0	1	1	0	0	0	0	0	0	0	2	0	0	0	0	0	1	1	0	0	1	0	0	0	1	0	0	0	0	0	0	1	0	3	2	0	1
	GH17	0	0	0	0	0	0	0	0	0	0	0	0	0	1	0	0	0	0	0	0	0	0	0	0	0	0	0	0	0	0	0	0	0	0	0	0	0	0	0	0	0	0	0	0	0	0	0	0
	GH18	2	0	2	3	1	1	0	0	1	1	2	0	2	0	3	0	0	4	0	0	2	0	4	0	0	1	0	3	1	0	1	0	0	1	0	4	3	1	0	0	0	0	0	2	1	0	0	2
	GH19	0	0	0	0	0	0	0	0	0	0	0	0	0	0	0	0	0	0	1	0	0	0	0	0	0	0	0	0	0	0	0	0	0	0	0	0	0	0	0	0	0	0	0	0	0	0	0	0
	GH20	0	1	0	1	0	0	0	0	0	0	0	0	1	0	0	0	0	0	0	0	0	0	0	0	0	0	0	0	3	0	0	1	0	0	0	0	0	0	0	0	0	0	0	0	2	0	0	2
	GH23	1	4	3	2	1	2	2	5	3	1	2	2	1	6	2	6	3	2	2	6	2	4	4	4	1	4	5	6	4	4	2	4	4	2	2	2	2	2	6	5	2	7	2	2	3	4	4	0
	GH24	0	0	0	0	0	0	0	1	0	0	0	0	0	0	0	0	0	0	0	0	0	0	0	0	1	0	0	0	0	0	1	0	0	0	0	0	0	0	0	0	0	0	0	0	0	0	0	0
	GH25	0	0	0	1	0	0	0	0	0	0	0	0	0	0	0	0	0	0	0	0	0	0	0	0	0	0	1	3	0	0	0	1	2	0	0	0	0	0	0	0	0	0	0	0	2	0	0	0
	GH26	0	0	0	0	0	0	0	0	0	0	0	1	2	0	0	0	0	0	0	0	0	0	1	0	0	0	0	0	2	0	0	1	0	2	1	0	0	0	0	0	0	0	0	0	0	1	1	0
	GH27	0	0	0	0	0	0	0	0	0	0	0	0	1	0	0	0	0	0	0	0	0	0	0	0	0	0	0	0	0	0	0	0	0	0	0	0	0	0	0	0	0	0	0	0	0	0	0	0
	GH28	0	0	0	0	0	0	0	0	0	0	0	2	1	0	0	0	0	0	0	0	0	1	0	0	0	1	0	0	1	0	0	1	0	0	0	0	0	0	0	0	0	0	0	0	0	0	0	0
	GH29	0	0	0	0	0	0	0	0	0	0	0	1	0	0	0	0	0	0	0	0	0	0	0	0	0	0	0	0	3	0	0	3	0	0	0	1	0	0	0	0	0	0	0	0	0	0	0	1
	GH30	0	0	0	0	0	0	0	0	1	0	0	0	0	0	0	0	0	0	0	0	0	0	0	0	0	0	0	0	4	0	0	0	0	0	0	0	0	0	0	0	0	0	0	0	0	3	0	0
	GH31	1	0	0	1	1	0	0	0	0	0	2	3	2	1	0	0	0	0	0	0	1	0	0	0	0	1	0	1	1	0	0	4	0	0	0	5	0	1	0	0	2	0	0	0	0	0	1	0
	GH32	0	0	0	0	0	0	0	0	0	0	1	0	1	0	0	0	0	0	0	0	0	0	0	0	0	0	0	1	1	0	0	0	0	0	0	1	0	0	0	0	0	0	0	0	0	0	0	0
	GH33	0	0	0	0	0	0	0	0	0	0	1	1	0	0	0	0	0	0	0	1	0	1	0	0	0	1	0	2	6	1	0	1	1	0	0	3	0	0	0	0	0	1	0	0	1	0	0	1
	GH35	0	0	0	0	0	0	0	0	0	1	0	0	0	0	0	0	0	0	0	0	0	0	0	0	0	0	0	0	0	0	0	0	0	0	0	0	0	0	0	0	0	0	0	0	0	1	0	2
	GH36	2	0	0	0	0	0	0	0	0	0	0	0	0	0	0	0	0	0	1	0	0	0	0	0	0	0	0	0	1	0	0	0	0	0	0	0	0	0	0	0	0	0	0	0	0	0	0	2
	GH37	0	1	0	0	0	0	0	0	0	0	0	0	1	1	0	0	0	0	0	0	0	0	0	0	0	0	0	0	0	0	0	0	0	0	0	0	0	0	0	0	0	0	0	0	0	0	0	0
	GH38	0	0	0	0	0	0	0	0	0	0	0	0	0	0	0	0	0	0	1	0	0	0	0	0	0	0	0	0	0	0	0	1	0	0	0	4	0	0	0	0	0	0	1	0	0	0	0	1
	GH39	0	0	0	0	0	0	0	0	0	0	0	1	0	0	0	0	0	0	0	0	0	0	0	0	0	4	0	2	0	0	0	1	0	0	0	12	0	0	1	0	0	0	0	0	0	2	1	5
	GH42	0	0	0	0	0	0	0	0	0	1	0	1	0	0	0	0	0	0	0	0	1	0	0	0	0	0	0	1	1	0	0	2	0	0	0	0	0	0	0	0	0	0	0	0	0	0	0	1
	GH43	1	4	0	1	0	0	0	0	1	3	1	4	1	4	0	0	0	0	0	1	1	2	0	0	0	0	0	0	7	2	0	3	0	0	0	3	0	1	0	0	1	0	0	1	0	8	1	2
	GH44	0	0	0	0	0	0	0	0	0	0	0	0	0	0	0	0	0	0	0	0	0	0	0	0	0	0	0	0	1	0	0	0	0	0	0	0	0	0	0	0	0	0	0	0	0	0	0	0
	GH45	0	0	0	0	0	0	0	0	0	0	0	0	0	0	0	0	0	0	0	0	0	0	0	0	0	0	0	0	0	0	0	0	0	0	0	0	0	0	0	0	0	0	0	0	0	2	0	0
	GH46	0	0	0	0	0	0	0	0	0	0	0	0	0	0	0	0	0	0	0	0	0	0	0	0	0	0	0	0	0	0	0	0	0	0	0	1	0	0	0	0	0	0	0	0	0	0	0	0
	GH48	0	0	0	1	0	0	0	0	0	0	0	0	0	0	0	0	0	0	0	0	1	0	0	0	0	0	0	0	0	0	0	0	0	0	0	0	0	0	0	0	0	0	0	0	0	0	0	0
	GH50	0	0	0	0	0	0	0	1	0	0	0	0	0	0	0	0	0	0	0	0	0	0	0	0	0	0	0	0	0	0	0	1	0	0	0	0	0	0	0	0	0	0	0	0	0	0	0	0
	GH51	0	0	0	0	0	0	0	0	1	1	0	2	1	2	0	0	0	0	0	0	0	1	0	0	1	0	0	1	1	3	0	5	0	0	0	3	0	0	1	0	1	0	0	0	0	0	1	4
	GH52	0	0	0	0	0	0	0	0	0	0	0	0	0	0	0	0	0	0	0	0	0	0	0	0	0	0	0	0	0	0	0	0	0	0	0	0	0	1	0	0	0	0	0	0	0	0	0	0
	GH53	0	0	0	0	0	0	0	0	0	0	0	0	1	0	0	0	0	0	0	0	0	0	0	0	0	0	0	0	1	0	0	0	0	0	0	0	0	0	0	0	0	0	0	0	0	1	0	0
	GH55	0	0	0	0	0	0	0	0	0	0	0	0	0	0	0	0	0	0	0	0	0	1	0	0	0	0	0	0	0	0	0	0	0	0	0	0	0	0	0	0	0	0	0	0	0	0	0	0
	GH57	0	0	1	0	2	1	0	0	0	1	1	0	0	0	0	0	0	0	0	0	1	0	0	1	0	1	0	0	3	1	0	0	0	0	0	1	0	1	0	4	0	1	1	0	1	2	0	0
	GH62	0	0	0	1	0	0	0	0	0	0	0	0	0	0	0	0	0	0	0	0	0	0	0	0	0	0	0	0	0	0	0	0	0	0	0	0	0	0	0	0	0	0	0	0	0	1	1	0
	GH63	0	0	0	0	0	0	0	0	0	0	0	0	2	0	0	0	0	0	1	0	1	0	0	0	0	0	0	1	0	0	0	0	0	0	0	2	0	0	0	0	0	0	1	0	0	0	0	1
	GH64	0	0	0	0	0	0	0	0	0	0	0	0	0	0	0	0	0	0	0	0	0	0	0	0	0	0	0	0	0	0	0	0	0	0	0	0	0	0	0	0	0	0	0	0	2	0	0	0
	GH65	2	0	0	1	0	0	0	0	0	0	0	0	0	0	0	2	1	0	1	1	1	0	0	1	2	0	0	1	1	0	1	0	0	0	0	2	0	0	1	0	1	0	0	0	1	0	3	1
	GH66	0	0	0	0	0	0	0	0	0	0	0	0	0	0	0	0	0	0	0	0	0	0	0	0	0	0	0	0	0	0	0	0	0	0	0	1	0	0	0	0	0	0	0	0	0	0	0	0
	GH67	0	1	0	0	0	0	0	0	1	0	0	1	1	1	0	0	0	0	0	0	0	1	0	0	0	0	0	0	1	1	0	1	0	0	0	0	0	0	1	0	0	0	0	0	0	0	0	1
	GH73	1	2	0	0	0	0	0	1	0	0	0	0	0	2	1	0	0	1	0	1	0	0	0	1	2	0	0	0	1	2	2	0	0	0	0	0	0	2	2	0	0	1	0	0	0	1	2	3
	GH74	0	0	0	4	1	0	0	1	0	0	0	0	8	0	0	3	0	0	3	0	0	1	2	1	2	25	0	1	6	0	0	3	0	0	0	0	1	2	0	0	0	0	0	0	1	5	0	7
	GH76	0	0	0	0	0	0	0	0	1	1	0	0	0	0	0	0	0	0	1	0	0	0	0	0	0	1	0	0	0	0	0	0	0	0	0	1	0	0	0	0	0	0	1	1	1	0	0	0
	GH77	0	0	0	0	0	0	0	0	0	0	0	0	1	1	0	0	1	0	1	1	1	1	0	2	0	1	0	0	0	1	0	0	0	0	0	1	0	0	1	2	1	1	1	0	0	1	0	2
	GH78	0	0	0	0	0	0	0	0	0	0	0	1	2	1	0	3	0	0	1	0	0	0	0	0	0	0	1	1	3	1	1	1	0	0	0	1	0	0	1	0	0	0	0	1	0	1	2	8
	GH79	0	0	0	0	0	0	0	0	0	0	0	0	0	0	0	0	0	0	0	0	0	0	0	0	0	0	0	0	0	0	0	0	0	0	0	0	0	0	0	0	0	0	0	0	0	1	0	0
	GH81	0	0	0	0	0	0	0	0	0	0	0	0	0	0	0	0	0	0	0	0	1	0	0	0	0	0	0	0	0	0	0	0	0	0	0	0	0	0	0	0	0	0	0	0	0	0	0	0
	GH84	0	0	0	0	0	0	0	0	0	0	1	0	0	0	0	0	0	0	1	0	0	0	0	0	0	0	0	0	0	0	0	0	0	0	0	0	2	0	0	0	0	0	0	0	0	0	0	0
	GH87	0	0	0	0	0	0	0	0	0	0	0	0	0	0	0	0	0	0	0	0	0	0	0	0	0	0	0	2	0	0	0	0	0	0	0	0	0	0	0	0	0	0	0	0	0	0	0	0
	GH88	0	0	0	0	0	0	0	0	0	0	0	0	0	0	0	0	0	0	0	0	0	0	0	0	0	0	0	0	1	0	0	0	0	0	0	0	0	0	0	0	0	0	0	0	0	0	0	0
	GH89	0	0	0	0	0	0	0	0	0	0	0	0	0	0	0	0	0	0	0	0	0	0	0	0	0	0	0	0	0	0	0	0	0	0	0	0	0	0	0	0	0	0	0	0	0	0	0	0
	GH92	0	0	0	0	0	0	0	0	1	0	0	0	0	0	0	0	0	0	0	0	0	0	0	0	0	0	0	0	0	0	0	0	0	0	0	0	0	0	0	0	0	0	0	0	0	0	0	0
	GH93	0	0	0	0	0	0	0	0	0	0	0	0	0	0	0	0	0	0	0	0	0	1	0	0	0	0	0	0	0	1	0	0	0	0	0	0	0	0	0	0	0	0	0	0	0	0	0	0
	GH94	2	1	0	0	0	0	0	0	0	0	0	1	0	0	0	0	0	0	0	0	0	0	0	0	0	0	0	0	0	0	0	0	1	0	0	1	0	0	0	0	0	0	0	0	0	2	0	0
	GH95	0	0	0	0	0	0	0	0	0	1	0	2	1	1	0	0	0	0	0	0	1	0	0	0	0	0	0	0	1	0	0	1	0	0	0	0	0	0	0	0	0	0	0	0	1	0	0	2
	GH96	0	0	0	0	0	0	0	0	0	0	0	0	0	0	0	0	0	0	0	0	0	0	0	0	0	0	0	0	0	0	0	0	0	0	0	0	0	0	0	0	0	0	0	0	0	0	0	0
	GH97	0	0	0	0	0	0	0	0	0	0	0	0	2	0	0	0	0	0	0	0	0	0	0	0	0	0	0	0	0	0	0	0	0	0	0	0	0	0	0	0	0	0	0	0	0	0	0	0
	GH99	0	0	0	0	0	0	0	0	0	0	0	0	0	0	0	0	0	0	0	0	0	0	0	0	0	0	0	1	0	0	0	0	0	0	0	0	0	0	0	0	0	0	0	0	0	0	0	1
	GH100	0	0	0	0	0	0	0	0	0	0	0	0	0	0	0	0	0	0	0	2	0	0	0	1	0	0	0	0	0	0	0	0	0	0	0	1	0	0	2	0	0	1	0	0	0	0	0	0
	GH102	0	0	0	0	0	0	0	0	0	0	0	0	0	0	0	0	0	0	0	0	0	0	0	1	1	0	2	0	0	1	1	0	1	0	0	0	0	0	1	0	0	1	0	0	0	0	0	0
	GH103	0	1	0	0	0	0	0	2	0	0	0	0	0	1	0	0	0	0	0	2	0	1	0	1	2	0	2	0	0	1	3	0	4	0	0	0	0	0	2	0	0	2	0	0	0	0	0	0
	GH105	0	0	0	0	0	0	0	0	0	0	0	0	1	0	0	0	0	0	0	0	0	0	0	0	0	0	0	0	0	1	0	0	0	0	0	0	0	0	0	0	1	0	0	0	0	1	0	0
	GH106	0	0	0	0	0	0	0	0	0	0	0	2	0	0	0	0	0	0	0	0	0	0	0	0	0	0	0	0	1	0	0	2	0	0	0	0	0	0	0	0	0	0	0	0	0	0	0	1
	GH108	0	0	0	0	0	0	0	0	0	0	0	0	0	0	0	0	0	0	0	0	0	0	0	0	1	0	1	0	0	0	1	0	0	0	0	0	1	0	0	0	0	0	0	0	0	0	1	0
	GH109	6	1	3	2	2	5	0	1	7	7	6	5	6	6	1	8	4	1	1	3	3	19	2	2	7	4	6	3	24	1	3	17	11	2	1	24	2	3	5	1	4	1	0	0	6	3	2	34
	GH112	0	0	0	0	0	0	0	0	0	0	0	0	0	0	0	0	0	0	0	0	0	0	0	0	0	0	0	0	0	0	0	0	0	0	0	0	0	0	0	0	0	0	0	0	0	0	0	0
	GH113	0	0	0	0	0	0	0	0	0	0	0	0	0	0	0	0	0	0	0	0	0	0	0	0	0	0	0	1	0	0	0	0	0	0	0	1	0	0	0	0	0	0	0	0	0	1	0	0
	GH114	0	0	0	0	0	0	0	1	0	0	0	0	0	0	0	0	0	0	0	0	0	0	0	0	0	0	0	0	0	0	0	0	0	0	0	0	0	0	0	0	0	0	0	0	0	0	0	0
	GH115	0	1	0	0	0	0	0	0	0	0	0	0	2	1	0	0	0	0	0	0	0	0	0	0	0	0	0	1	1	0	0	0	0	0	0	0	0	0	0	0	0	0	0	0	0	3	0	0
	GH116	0	0	0	0	0	0	0	0	0	0	0	0	0	0	0	0	0	0	0	0	0	0	0	0	0	0	0	0	1	0	0	0	0	0	0	1	0	0	0	0	0	0	0	0	0	0	0	2
	GH117	0	0	0	0	0	0	0	0	0	0	0	0	0	0	0	0	0	0	0	0	0	0	0	0	0	0	0	0	1	0	0	0	0	0	0	0	0	0	0	0	0	0	0	0	0	0	0	0
	GH120	0	0	0	0	0	0	0	0	0	0	0	1	0	1	1	0	0	0	0	0	0	0	0	0	0	0	0	0	0	0	0	1	0	0	0	0	0	0	0	0	0	0	0	0	0	0	0	0
	GH121	0	0	0	0	0	0	0	0	0	0	0	0	0	0	0	0	0	0	0	0	0	0	0	0	0	0	0	1	0	0	0	0	0	0	0	0	0	0	0	0	0	0	0	0	0	0	0	0
	GH123	0	0	0	0	0	0	0	0	0	0	0	0	0	0	0	0	0	0	0	0	0	0	0	0	0	0	0	0	0	0	0	1	0	0	0	0	0	0	0	0	0	0	0	0	0	0	0	0
	GH125	0	0	0	0	1	1	0	0	0	0	0	0	0	0	0	0	0	0	0	0	0	0	0	0	0	0	0	0	0	0	0	0	0	0	0	1	0	0	0	0	0	0	0	0	0	0	0	1
	GH126	0	0	0	0	0	0	0	0	0	0	0	0	0	0	1	0	0	0	0	0	0	0	0	0	0	0	0	0	0	0	0	0	0	0	0	0	0	0	0	0	0	0	0	0	0	0	0	0
	GH127	0	0	0	0	0	0	0	0	0	1	0	1	1	1	0	0	0	0	0	0	0	0	0	0	0	0	0	0	2	0	0	3	0	0	0	1	0	0	0	0	0	0	0	0	0	0	0	0
	GH128	0	0	0	0	0	0	0	0	0	0	0	0	0	0	0	0	0	0	0	0	0	0	0	0	0	2	0	0	0	0	0	0	0	0	0	0	0	0	0	0	0	0	0	0	0	0	0	0
	GH129	0	0	0	0	0	0	0	0	0	0	0	2	0	0	0	0	0	0	0	0	0	0	0	0	0	0	0	0	0	0	0	2	0	0	0	0	0	0	0	0	0	0	0	0	0	0	0	0
	GH130	1	0	0	0	2	1	2	0	1	0	2	2	6	0	0	0	1	0	0	1	0	0	2	0	0	0	0	0	1	0	0	2	0	3	1	2	1	2	0	0	0	0	0	1	0	0	0	0
	GH133	0	0	1	0	1	1	0	0	0	0	1	0	0	0	0	1	0	0	0	0	0	1	0	0	0	0	0	0	1	1	0	0	0	0	0	0	0	1	1	0	0	1	0	0	0	1	0	0
GT	GT1	0	0	0	0	0	0	0	0	0	0	0	0	0	0	0	0	1	0	0	0	0	0	0	0	1	1	1	0	0	0	1	0	0	0	0	4	0	0	0	0	0	0	1	0	2	0	4	2
	GT2	2	9	4	19	3	1	3	5	2	1	2	3	10	11	9	19	9	1	17	7	10	18	4	8	12	18	12	23	19	4	8	6	6	4	13	21	1	5	11	3	5	7	2	2	8	16	11	34
	GT3	0	0	0	0	0	0	0	0	0	0	0	0	0	0	0	0	0	0	0	0	0	0	0	0	0	0	0	0	1	0	0	0	0	0	0	0	0	0	0	0	0	0	0	0	0	0	0	0
	GT4	4	3	10	21	4	6	3	12	5	1	6	2	17	15	3	20	11	3	21	23	12	42	9	12	14	29	14	23	18	9	9	8	7	2	5	37	6	9	21	8	6	14	9	5	13	22	13	43
	GT5	0	0	0	0	0	0	0	0	0	1	0	0	2	1	0	1	1	0	1	1	0	2	0	1	0	1	0	1	2	1	0	1	0	0	0	1	0	0	1	1	1	1	1	0	1	3	0	2
	GT7	0	0	0	0	0	0	0	0	0	0	0	0	0	0	0	0	0	0	0	0	0	0	0	0	0	0	0	0	0	0	0	0	0	0	0	0	0	0	0	0	0	0	1	0	0	0	0	0
	GT8	1	0	0	0	0	0	0	0	0	0	0	1	1	0	1	0	0	0	0	0	0	0	0	0	1	0	0	0	0	0	0	2	0	0	0	0	0	0	0	0	0	0	0	0	0	0	0	0
	GT9	0	1	0	2	0	0	0	2	0	1	1	0	0	1	0	1	0	0	1	6	2	5	1	2	0	9	0	4	3	0	0	0	0	1	0	3	1	1	1	2	0	4	0	1	0	0	3	0
	GT10	0	0	0	0	0	0	0	0	0	0	0	0	0	0	0	0	0	0	0	0	0	0	0	0	0	0	1	0	0	0	0	0	0	0	0	0	0	0	0	0	0	0	0	0	0	0	0	0
	GT11	0	0	0	0	0	0	0	0	0	0	0	0	0	0	0	0	0	0	0	0	0	0	0	0	0	0	1	0	0	0	0	0	0	0	0	0	0	0	0	0	0	0	0	0	0	0	0	0
	GT12	0	0	0	0	0	0	0	0	0	0	0	0	0	0	0	0	0	0	0	0	0	0	0	0	0	0	0	0	1	0	0	0	0	0	0	0	0	0	0	0	0	0	0	0	0	0	0	0
	GT19	1	1	1	0	3	3	1	1	0	2	3	0	0	1	1	2	0	0	0	1	0	1	0	0	1	0	1	0	1	1	2	1	2	1	0	0	0	0	1	1	0	2	0	0	0	0	0	0
	GT20	0	1	0	2	0	0	0	1	0	0	0	0	1	2	0	1	1	0	1	1	1	1	0	1	1	1	1	2	1	1	1	0	1	0	1	1	0	1	1	1	0	2	1	1	1	2	2	1
	GT21	0	0	0	0	0	0	0	0	0	0	0	0	0	0	0	0	0	1	0	0	0	0	0	0	0	0	1	1	0	0	0	1	0	0	0	0	0	1	0	0	0	0	0	0	0	0	0	0
	GT23	0	0	0	0	0	0	0	0	0	0	0	0	0	0	0	0	0	0	0	0	0	0	0	0	0	0	0	0	1	0	0	0	0	0	0	0	0	0	0	0	0	0	0	0	0	0	0	1
	GT25	0	0	0	0	0	0	0	0	0	0	0	0	0	0	0	0	0	0	0	0	0	2	0	0	0	0	0	0	0	0	0	0	0	0	0	0	0	0	0	0	0	0	0	0	0	0	0	0
	GT26	1	0	1	0	1	2	1	0	0	1	1	0	1	0	0	0	0	1	2	1	0	1	1	1	1	2	0	1	1	0	0	1	3	1	0	1	1	2	0	1	0	0	1	1	0	2	2	2
	GT27	0	1	1	0	0	0	1	0	0	0	0	0	0	0	0	0	0	0	0	0	1	2	0	0	0	0	2	0	0	0	0	0	0	0	0	1	0	0	0	0	0	0	1	0	0	1	0	0
	GT28	4	1	2	1	1	1	3	1	3	2	2	3	2	2	2	1	2	2	1	3	1	2	2	2	2	1	2	1	2	2	1	3	3	1	1	3	0	2	1	1	1	1	1	1	2	1	3	4
	GT30	0	2	0	0	0	0	0	1	0	0	0	0	0	1	0	1	0	0	0	2	0	1	0	1	1	0	1	0	1	1	1	0	1	0	0	0	0	0	1	1	0	1	0	0	0	0	0	0
	GT32	0	0	0	0	0	0	0	0	0	0	0	0	0	0	0	0	0	0	0	0	0	0	0	1	0	0	0	0	0	0	0	0	0	0	0	0	0	0	2	0	0	0	0	0	0	1	0	0
	GT33	0	0	0	0	0	0	0	0	0	0	0	0	0	0	0	0	0	0	0	0	0	0	0	0	0	0	0	0	0	0	0	0	0	0	1	1	0	0	0	0	0	0	0	0	0	0	0	0
	GT35	0	0	0	1	0	0	0	0	0	0	1	0	1	1	0	1	1	0	1	2	1	1	0	2	0	0	0	1	2	3	0	1	1	0	0	1	0	1	1	1	2	1	1	0	1	1	0	1
	GT39	0	0	0	2	0	0	0	0	0	0	0	0	0	0	1	1	0	0	0	1	1	0	0	0	0	1	0	2	0	0	0	0	0	0	0	3	0	0	0	0	1	0	1	0	0	0	1	1
	GT40	0	0	0	0	0	0	0	0	0	0	0	0	0	0	0	0	0	0	1	0	0	0	0	0	0	0	0	0	0	0	0	0	0	0	0	0	0	0	0	0	0	0	0	0	0	0	0	0
	GT41	0	1	0	0	0	0	0	0	0	0	0	0	0	0	0	0	0	0	0	0	0	0	0	0	0	0	0	0	0	0	0	0	0	0	0	0	0	0	0	0	0	0	0	0	0	0	0	0
	GT45	0	0	0	0	0	0	0	0	0	0	0	0	0	0	0	0	1	0	0	0	0	0	0	0	0	0	0	0	0	0	0	0	0	0	0	0	0	0	0	0	0	0	0	0	0	0	0	0
	GT46	0	0	0	0	0	0	0	0	0	0	0	0	0	0	0	0	0	0	0	0	0	0	0	0	0	0	0	0	0	0	0	0	0	1	0	0	0	0	0	0	0	0	0	0	0	0	0	0
	GT50	0	0	0	0	0	0	0	0	0	0	0	0	0	0	0	0	0	0	0	0	1	0	0	0	0	0	0	0	0	0	0	0	0	0	0	0	0	0	0	0	0	0	0	0	0	0	0	0
	GT51	3	3	2	3	1	2	3	3	5	2	2	2	2	4	5	7	1	1	2	4	3	5	3	3	3	2	5	4	2	3	4	2	6	1	1	3	1	1	3	2	2	3	1	2	2	3	4	3
	GT53	0	0	0	0	0	0	0	0	0	0	0	0	0	0	0	0	0	0	0	0	0	0	0	0	0	0	0	0	0	0	0	0	0	0	0	0	0	0	0	0	0	0	3	0	1	0	0	0
	GT55	0	0	0	0	0	0	0	0	0	0	0	0	1	0	0	0	0	0	0	0	0	0	0	0	0	0	0	0	0	0	0	0	0	0	0	0	0	0	0	0	0	0	0	0	0	0	0	0
	GT66	0	0	0	0	0	0	0	0	0	0	0	0	0	0	0	0	0	0	0	0	0	0	0	0	0	0	0	0	0	0	0	0	0	0	0	0	0	0	0	0	0	0	0	0	0	0	0	1
	GT70	0	1	0	0	0	0	0	0	0	0	0	1	0	0	0	0	0	0	0	0	0	0	1	1	0	0	0	0	0	0	0	1	0	0	0	0	0	0	0	1	0	0	0	0	0	0	0	0
	GT75	0	0	0	0	0	0	0	0	0	0	0	0	0	0	0	0	0	0	0	0	0	0	0	0	0	0	0	0	1	0	0	0	0	0	0	0	0	0	0	0	0	0	0	0	0	0	0	0
	GT76	0	1	0	1	0	0	0	1	0	0	0	0	0	0	0	0	0	0	0	0	0	0	0	0	0	1	0	1	0	0	0	0	0	0	0	2	0	0	0	0	0	0	0	0	1	0	0	0
	GT78	0	0	0	0	0	0	0	0	0	0	0	0	1	0	0	0	1	0	0	0	0	0	0	0	0	0	0	0	0	0	0	0	0	0	1	0	0	0	0	0	0	0	0	0	0	0	0	0
	GT81	0	1	0	2	2	2	0	0	1	2	0	2	1	0	0	0	0	2	2	0	3	0	1	0	0	0	0	3	0	0	0	2	0	2	1	0	1	1	0	0	0	0	1	0	0	1	2	0
	GT83	0	2	2	2	0	0	0	0	0	0	0	0	0	2	0	3	0	0	5	1	0	8	0	3	2	10	1	0	0	1	1	0	0	0	2	46	0	0	2	0	1	1	0	0	1	5	2	17
	GT84	1	0	0	0	0	0	0	0	0	0	0	1	0	0	0	0	0	0	0	0	0	0	0	0	0	0	0	0	0	0	0	0	1	0	0	0	0	0	0	0	0	0	0	0	0	0	0	0
	GT85	0	0	0	0	0	0	0	0	0	0	0	0	0	0	0	0	0	0	0	0	0	0	0	0	0	0	0	0	0	0	0	0	0	0	0	0	0	0	0	0	0	0	1	0	0	0	0	0
	GT87	0	0	0	1	0	0	0	0	0	0	0	0	0	2	0	0	0	0	0	0	0	3	0	0	0	1	0	1	0	0	0	0	0	0	0	0	0	0	0	0	0	0	3	0	3	0	4	2
	GT89	0	0	0	0	0	0	0	0	0	0	0	0	0	0	0	0	0	0	0	0	0	1	0	0	0	0	0	0	0	0	0	0	0	0	0	0	0	0	0	2	0	0	1	0	0	2	0	1
	GT92	0	0	0	0	0	0	0	0	0	0	0	0	0	0	0	0	0	0	1	0	0	0	0	0	0	0	0	0	0	0	0	0	0	0	0	0	0	0	0	0	0	0	0	0	0	0	0	0
	GT94	0	0	0	0	0	0	1	0	1	0	0	0	1	1	0	1	0	0	0	1	2	0	0	1	0	2	0	0	0	0	0	0	0	0	0	0	0	0	0	0	1	0	0	1	0	1	0	2
CE	CE1	5	6	2	8	3	4	6	5	6	5	2	1	3	7	4	8	6	2	9	10	7	13	6	11	5	10	5	8	17	16	8	1	2	1	3	16	3	8	6	5	0	3	16	5	6	15	6	12
	CE2	0	0	0	0	0	0	0	0	0	0	0	0	0	0	0	0	0	0	0	0	1	0	0	0	0	0	0	0	0	0	0	0	0	0	0	0	0	0	0	0	0	0	0	0	0	1	0	0
	CE3	3	2	1	3	0	0	0	1	2	0	0	1	2	4	0	1	2	0	0	2	5	6	1	1	1	1	2	1	4	6	2	1	1	0	1	1	0	0	1	0	0	1	1	0	1	7	3	1
	CE4	4	3	3	6	2	2	4	2	3	4	2	6	0	4	3	3	2	8	2	2	2	3	7	2	8	7	6	7	5	0	6	7	3	5	0	4	4	8	5	2	0	3	1	4	1	3	3	4
	CE5	0	0	0	0	0	0	0	0	0	0	0	0	0	0	0	0	0	0	0	0	0	0	0	0	0	0	0	0	0	0	0	0	0	0	0	0	0	0	1	0	0	0	8	0	1	0	0	0
	CE6	0	2	0	0	0	0	0	0	0	0	0	2	1	2	0	0	0	0	0	0	0	0	0	0	0	0	0	0	3	1	0	0	0	0	0	0	0	0	2	0	0	0	0	0	0	0	0	0
	CE7	1	0	0	2	0	0	0	0	0	1	0	2	0	1	0	0	0	0	0	3	1	2	0	0	1	2	1	5	1	1	0	1	0	0	1	1	0	0	1	1	1	0	2	0	2	0	1	3
	CE8	0	0	0	1	0	0	0	0	0	0	0	0	1	0	0	0	1	0	0	0	0	0	0	0	0	1	0	0	0	0	0	0	0	0	1	0	0	0	0	0	0	0	0	0	0	0	0	0
	CE9	1	2	0	1	1	1	0	0	2	2	1	1	0	0	0	0	2	0	1	0	1	0	2	0	1	1	1	1	0	0	1	1	1	2	0	1	1	1	0	0	1	0	0	0	1	0	1	1
	CE10	2	10	2	4	3	4	0	5	4	1	5	1	7	6	4	10	4	1	8	6	7	9	5	12	3	10	5	10	7	9	2	0	4	0	4	4	2	3	11	1	2	3	15	2	8	0	4	8
	CE11	0	1	0	0	1	1	0	1	0	1	1	0	0	1	0	1	0	0	0	1	0	1	0	1	1	0	1	0	1	1	1	0	1	0	0	0	0	0	1	1	0	1	0	0	0	0	0	0
	CE12	0	1	0	0	0	0	0	0	0	1	0	1	0	0	0	0	0	0	1	0	1	0	0	0	0	0	0	0	0	0	0	0	0	0	0	1	0	0	0	0	0	0	1	0	0	0	0	1
	CE14	1	0	2	4	1	3	0	0	3	1	3	0	5	0	1	4	2	1	8	0	5	3	4	0	1	6	1	6	5	2	0	0	0	0	1	6	3	5	0	2	0	1	3	0	4	1	3	6
	CE15	0	0	0	1	0	0	0	0	0	1	0	1	2	1	0	0	0	0	0	0	0	1	0	0	0	0	0	0	3	2	0	1	0	0	0	0	0	0	0	0	0	0	0	0	0	2	1	0
	CE16	0	1	0	0	0	0	0	0	0	0	0	0	0	1	0	0	0	0	0	1	0	0	0	0	0	0	0	0	0	0	0	0	0	0	0	0	0	0	0	0	0	0	0	0	0	0	0	0
PL	PL1	0	0	0	1	0	0	0	0	0	0	0	0	1	1	0	0	0	0	0	0	2	0	0	0	0	0	0	0	0	1	0	0	0	0	0	0	0	0	2	0	0	0	0	0	0	0	0	0
	PL3	0	0	0	1	0	0	0	0	0	0	0	0	0	0	0	0	0	0	0	0	0	0	0	0	0	0	0	0	0	0	0	0	0	0	0	0	0	0	0	0	0	0	0	0	0	0	0	0
	PL6	0	0	0	0	0	0	0	0	0	0	0	0	0	0	0	0	0	0	0	0	0	1	0	0	0	0	0	0	0	0	0	0	0	0	0	0	0	0	0	0	0	0	0	0	1	0	0	0
	PL7	0	0	0	0	0	0	0	0	0	0	0	0	0	0	0	0	0	0	0	0	0	0	0	0	0	0	0	0	0	0	0	0	0	0	0	0	0	0	0	0	0	0	0	0	2	0	0	0
	PL9	0	0	0	0	0	0	0	0	0	0	0	1	1	0	0	0	0	0	2	5	0	0	0	0	0	0	0	1	1	0	1	0	0	0	0	0	0	0	0	1	0	0	0	0	0	2	1	1
	PL11	0	0	0	1	0	0	0	0	0	0	0	1	0	0	0	0	0	0	0	0	2	0	0	0	0	0	0	0	0	0	0	0	0	0	0	0	0	0	0	0	0	0	0	0	0	2	0	0
	PL12	0	0	0	1	0	0	0	0	0	0	0	0	0	1	0	0	0	0	0	1	0	0	0	1	1	0	2	1	0	0	1	0	3	0	0	0	0	0	1	1	0	0	0	0	1	0	0	1
	PL14	0	0	0	0	0	0	0	0	0	0	0	0	0	1	0	1	3	0	0	0	0	0	0	0	0	0	0	0	0	0	0	0	0	0	0	0	0	0	0	0	0	1	0	0	0	0	0	0
	PL15	0	0	0	0	0	0	0	0	0	0	0	0	0	0	0	0	0	0	0	0	0	0	0	0	0	0	0	0	0	0	0	0	0	0	0	1	0	0	0	1	0	0	0	0	0	0	0	0
	PL17	0	0	0	0	0	0	0	0	1	0	0	0	0	0	0	0	0	0	0	0	0	0	0	0	0	0	0	0	0	0	0	0	0	0	0	0	0	0	0	0	0	0	0	0	1	0	0	0
	PL20	0	0	0	0	0	0	0	0	0	0	0	0	0	0	0	0	0	0	0	0	0	0	0	2	0	0	0	0	0	0	0	0	0	0	0	0	0	0	1	0	0	0	0	0	0	0	0	0
	PL22	0	1	0	0	0	0	0	1	0	0	0	0	0	1	0	3	0	0	0	2	0	2	2	2	2	3	1	0	0	4	1	2	2	0	0	1	0	0	2	0	0	1	0	0	0	0	0	2
AA	AA1	0	0	0	0	0	0	0	1	0	0	0	0	0	0	0	0	0	0	0	0	0	0	0	0	0	0	0	0	0	0	0	0	0	0	0	0	0	0	0	0	0	0	0	0	0	0	0	0
	AA2	0	3	0	0	0	0	0	2	0	0	0	0	0	0	0	0	0	0	0	0	0	0	2	0	0	0	0	2	2	2	0	0	0	0	0	0	0	0	0	0	0	0	2	0	3	0	2	0
	AA3	0	1	0	2	0	0	0	2	0	1	0	0	4	1	1	6	1	0	3	4	1	6	0	4	4	0	2	0	7	0	5	0	5	0	0	3	0	0	5	2	0	0	5	0	5	1	0	1
	AA4	1	0	1	1	0	2	2	3	4	0	1	0	0	3	1	0	0	1	1	9	0	2	1	5	2	2	2	2	1	4	3	0	4	1	0	0	1	2	1	1	0	0	0	1	2	1	0	0
	AA5	0	0	0	0	0	0	0	0	0	0	0	0	0	0	0	1	0	0	0	0	0	0	0	0	0	0	0	0	0	0	0	0	0	0	0	0	0	0	0	0	0	0	0	0	0	0	0	0
	AA6	0	1	1	0	0	0	1	4	1	1	0	2	1	2	0	0	1	0	1	2	1	2	0	1	2	1	5	0	0	2	2	0	3	1	0	1	0	2	3	0	2	3	4	0	3	2	0	0
	AA7	0	0	0	3	0	1	0	1	1	0	0	0	1	0	0	1	4	1	3	1	5	4	1	3	1	7	1	5	1	1	0	0	2	0	1	3	4	0	3	1	2	1	4	2	4	5	0	5
	AA10	0	0	0	1	0	0	0	0	0	0	0	0	0	0	0	0	0	0	0	0	2	0	0	0	0	0	0	1	0	0	0	0	0	0	0	0	0	0	0	0	0	0	0	0	2	0	2	0
	AA12	0	0	0	0	0	0	0	0	0	0	0	0	1	1	0	1	0	0	0	0	0	0	0	1	0	0	0	0	1	1	0	0	1	0	0	0	0	1	1	0	0	1	1	0	0	2	0	2
CBM	CBM2	0	1	0	17	0	0	0	0	0	0	0	0	0	0	0	0	0	0	0	0	13	0	0	0	0	0	0	3	0	0	0	0	0	0	0	0	0	0	0	0	0	0	0	0	0	1	15	0
	CBM3	0	0	0	0	0	0	0	0	0	0	0	0	0	0	0	0	0	0	0	0	2	0	0	0	0	0	0	0	0	0	0	0	0	0	0	0	0	0	0	0	0	0	0	0	0	1	0	0
	CBM4	0	0	0	0	0	0	0	0	0	0	0	0	2	1	0	0	0	0	0	0	1	0	0	0	0	0	0	0	1	0	0	4	0	0	0	0	1	0	0	0	0	0	0	0	0	0	1	0
	CBM5	0	0	0	0	0	0	0	0	0	0	0	0	0	0	0	0	0	0	0	0	0	0	0	0	0	0	0	0	1	0	0	0	0	0	1	0	0	0	0	0	0	0	0	0	0	0	0	0
	CBM6	0	1	0	3	0	0	0	0	1	1	0	1	1	2	1	0	0	0	0	0	1	0	0	0	0	0	0	1	3	0	0	0	0	0	0	0	0	0	0	0	0	0	0	1	0	3	0	0
	CBM8	0	0	0	0	0	0	0	0	0	0	0	0	0	0	0	0	0	0	0	0	0	0	1	0	0	0	0	0	1	0	0	0	0	0	0	0	0	0	0	0	0	0	0	0	0	0	0	1
	CBM9	0	0	0	0	0	0	0	0	0	0	1	1	3	0	0	1	0	0	0	0	0	2	0	0	0	0	0	0	2	0	0	3	0	0	0	2	0	1	1	0	0	0	0	0	0	2	0	1
	CBM11	0	0	0	0	0	0	0	0	0	0	0	0	0	0	0	0	0	0	0	0	0	0	0	0	0	0	0	0	1	0	0	0	0	0	0	0	0	0	0	0	0	0	0	0	0	1	0	1
	CBM12	0	0	0	1	0	0	0	0	0	0	0	0	0	0	0	0	0	0	0	0	0	0	0	1	0	1	0	0	0	0	0	0	0	0	0	0	0	0	0	0	0	0	0	0	1	0	0	0
	CBM13	0	0	0	2	0	0	0	0	0	0	0	0	0	0	0	0	0	0	0	0	2	1	0	0	0	0	0	1	0	0	0	0	0	0	0	0	0	0	0	0	0	0	0	0	0	4	0	0
	CBM16	1	0	0	2	0	1	0	0	0	1	0	0	0	1	0	0	0	0	0	0	0	0	0	0	1	2	0	1	0	0	0	0	0	0	0	0	0	0	0	0	0	0	0	0	0	1	0	1
	CBM17	0	0	0	0	0	0	0	0	0	0	0	0	0	0	0	0	0	0	0	0	0	0	0	0	0	0	0	0	0	0	0	0	0	0	0	0	0	0	0	0	0	0	0	0	0	0	0	0
	CBM20	0	0	1	0	0	0	0	0	1	0	0	0	1	0	0	0	0	0	0	0	1	0	0	0	0	0	0	0	0	0	0	0	0	0	0	2	0	0	0	0	0	0	0	0	0	0	0	1
	CBM22	0	0	0	0	0	0	0	0	0	1	1	1	1	0	0	0	0	0	0	0	0	0	0	0	0	0	0	0	3	0	0	0	0	3	0	0	0	0	0	0	0	0	0	0	0	9	0	1
	CBM23	0	0	0	0	0	0	0	0	0	0	0	0	0	0	0	0	0	0	0	0	0	0	0	0	0	0	0	0	0	0	0	0	0	0	0	0	0	0	0	0	0	0	0	0	0	1	0	0
	CBM25	0	0	0	0	0	1	0	0	0	1	1	0	0	0	0	0	0	0	0	0	0	0	0	0	0	0	0	0	0	0	0	1	0	0	0	0	0	0	0	0	0	0	0	0	0	0	0	0
	CBM28	0	0	0	0	0	0	0	0	0	0	0	0	0	0	0	0	0	0	0	0	0	0	0	0	0	0	0	0	0	0	0	0	0	0	0	0	0	0	0	0	0	0	0	0	0	0	0	0
	CBM30	0	1	0	0	0	0	0	0	0	0	0	0	0	0	0	0	0	0	0	0	1	0	0	0	0	0	0	0	1	0	0	0	0	0	0	0	0	0	0	0	0	0	0	0	0	1	1	0
	CBM32	0	1	0	3	0	1	0	0	4	3	0	0	0	0	0	0	1	0	3	1	2	6	0	0	0	0	0	4	4	0	0	0	0	0	1	0	0	0	0	0	0	0	2	2	0	1	1	0
	CBM34	1	0	2	0	1	0	0	0	2	0	1	2	0	0	0	0	0	0	0	0	0	0	0	0	0	0	0	0	0	0	0	3	0	0	0	1	0	2	0	0	0	0	0	0	0	0	0	1
	CBM35	0	0	0	0	0	0	0	0	2	1	0	2	3	0	1	1	0	0	0	0	0	0	0	0	0	0	0	2	0	0	0	8	0	0	0	1	0	0	0	0	0	0	0	0	0	0	0	1
	CBM36	0	0	0	0	0	0	0	0	0	0	0	0	0	0	0	0	0	0	0	0	0	0	0	0	0	0	0	0	0	0	0	0	0	0	0	0	0	0	0	0	0	0	0	0	0	0	0	0
	CBM37	0	0	0	0	0	0	0	0	0	0	0	0	0	0	0	0	0	0	0	1	0	0	0	0	0	0	0	0	1	0	0	1	0	1	0	0	0	1	1	0	0	0	0	0	0	0	1	0
	CBM38	0	0	0	0	0	0	0	0	0	0	0	0	0	0	0	0	0	0	0	0	0	0	0	0	0	0	0	0	0	0	0	0	0	0	0	0	0	0	0	1	0	0	0	0	0	0	0	0
	CBM40	0	0	0	0	0	0	0	0	0	0	0	0	0	1	0	0	0	0	0	0	0	0	0	0	0	0	0	0	0	0	0	0	0	0	0	0	0	0	0	0	0	0	0	0	1	0	0	0
	CBM41	0	0	0	0	0	0	0	0	0	0	0	0	0	0	0	0	0	0	0	0	0	0	0	0	0	0	0	0	0	0	0	0	0	0	0	0	0	0	0	0	0	0	0	0	0	0	0	0
	CBM42	0	0	0	0	0	0	0	0	0	0	0	0	0	0	0	0	0	0	0	0	0	0	0	0	0	0	0	0	0	0	0	0	0	0	0	1	0	0	0	0	0	0	0	0	0	0	0	0
	CBM44	0	0	0	0	0	0	0	0	0	0	0	0	3	0	0	0	0	0	0	3	0	1	2	0	0	0	0	0	11	0	0	0	0	0	0	19	1	1	0	1	0	0	0	2	0	3	0	2
	CBM46	0	0	0	0	0	0	0	0	0	0	0	2	0	0	0	1	0	0	0	0	0	0	0	0	0	0	0	0	0	0	0	2	0	1	0	0	0	0	0	0	0	0	0	0	0	0	0	0
	CBM47	0	0	0	0	0	0	0	0	0	0	0	0	0	0	0	0	0	0	0	0	0	0	0	0	0	0	0	0	0	0	0	0	0	0	0	0	0	0	0	0	0	0	0	0	0	2	0	0
	CBM48	0	0	0	3	0	0	0	0	0	0	0	0	4	4	0	4	3	0	4	4	3	9	0	3	0	4	0	5	4	6	0	1	1	0	0	5	0	0	4	1	4	4	4	0	0	5	0	3
	CBM50	13	6	8	0	8	9	7	9	6	16	18	14	5	12	16	5	6	4	3	11	1	5	17	11	5	12	3	0	9	9	2	17	5	5	6	44	9	12	10	4	4	4	1	10	2	12	0	6
	CBM51	0	0	0	1	0	0	0	0	0	0	0	0	0	0	0	0	0	0	0	0	0	0	0	0	0	0	0	1	0	0	0	0	0	0	0	0	0	0	0	0	0	0	0	0	0	0	0	0
	CBM53	0	0	0	0	0	0	0	0	0	0	0	0	0	0	0	0	0	0	1	0	0	0	0	0	0	0	0	0	0	0	0	0	0	0	0	0	0	0	0	0	0	0	0	0	0	0	0	0
	CBM54	0	0	0	0	0	0	3	0	0	0	0	0	0	0	1	0	0	0	0	0	0	0	0	0	0	0	0	0	0	0	0	0	0	0	0	0	0	0	0	0	0	0	0	0	0	0	0	0
	CBM56	0	0	0	0	0	0	0	0	0	0	0	0	0	0	0	0	0	0	0	0	0	0	0	0	0	0	0	0	0	0	0	0	0	1	0	0	0	0	0	0	0	0	0	0	0	1	0	0
	CBM57	0	0	0	0	0	0	0	0	0	0	0	0	0	2	0	0	0	0	0	0	0	0	0	0	0	0	0	1	0	0	0	0	0	1	0	0	0	0	0	0	0	0	0	0	0	0	0	0
	CBM59	0	0	0	0	0	0	0	0	1	1	0	0	0	0	0	0	0	0	0	0	0	0	0	0	0	0	0	0	0	0	0	0	0	0	0	0	0	0	0	0	0	0	0	0	0	0	0	0
	CBM60	0	0	0	0	0	0	0	0	0	0	0	0	0	1	0	0	0	0	0	0	0	0	0	0	0	0	0	0	0	0	0	0	0	0	0	0	0	0	0	0	0	0	0	0	0	0	0	0
	CBM61	0	0	0	1	0	0	0	0	0	0	0	0	0	0	0	0	0	0	0	0	0	0	1	0	0	0	0	0	1	0	0	0	0	0	0	0	0	0	0	0	0	0	0	0	0	0	0	0
	CBM63	0	0	0	0	0	0	0	0	0	0	0	0	0	0	0	0	0	0	0	0	0	0	0	0	0	0	0	0	0	0	0	0	0	0	0	0	0	0	0	0	0	0	0	0	0	0	0	1
	CBM65	0	0	0	0	0	0	0	0	0	0	0	1	0	0	0	0	0	0	0	0	0	0	0	0	0	0	0	0	0	0	0	0	0	0	0	0	0	0	0	0	0	0	0	0	0	0	0	0
	CBM66	0	0	0	0	0	0	0	0	0	1	0	1	2	3	0	1	0	0	2	1	0	1	0	0	0	0	0	0	6	1	0	1	0	0	0	4	0	1	0	1	0	0	0	0	0	0	0	5
	CBM67	0	0	0	0	0	0	0	0	0	0	0	1	1	0	0	0	0	0	1	0	0	0	0	0	0	0	0	0	3	0	0	3	0	0	0	1	0	0	0	0	0	0	0	0	0	2	0	3
	CBM69	0	0	0	0	0	0	0	0	0	0	0	0	0	0	0	0	0	0	0	0	0	0	0	0	0	0	0	0	0	0	0	0	0	0	0	0	0	0	0	0	0	0	0	0	0	0	0	0
	CBM70	0	0	0	0	0	0	0	0	0	0	0	0	0	0	0	0	0	0	0	0	0	0	0	0	0	0	0	0	0	0	0	0	0	0	0	0	1	0	0	0	0	0	0	0	0	0	0	0
[truncated: 1 more columns]

## Sheet: Table S9
Supplementary Table 9. Transcript relative abundance (TPM) of CDSs that were assigned to CAZy families
	Day of collection of ZC4 samplesa
CDS	D01	D03	D07	D15	D30	D64	D78	D99	MAG	Function	CAZy family
C0P66_07665	2.42895	0	0.462989	0	0	0	0	0	ZC4RG01	6-phospho-beta-glucosidase	GH1
C0P66_10520	21.3781	10.5151	2.00706	0	0	1.02016	0	0	ZC4RG01	6-phospho-beta-glucosidase	GH1
C0P66_10665	9.65498	4.41913	2.14709	0	1.95442	0	0.811681	0	ZC4RG01	beta-N-acetylhexosaminidase	GH3
C0P66_11750	9.88444	10.305	3.14017	0	0	0.87786	0	0	ZC4RG01	glycoside hydrolase 43 family protein	GH43
C0P66_12565	23.0044	14.4676	2.00836	0	0.213283	1.40364	0	0	ZC4RG01	beta-mannosidase	GH2
C0P66_12860	7.79166	4.85014	1.78223	0	0	0	0	0	ZC4RG01	glycolate oxidase subunit GlcD	AA4
C0P66_14950	6.78503	10.7282	1.93997	0	0	0.986064	0	0	ZC4RG01	6-phospho-beta-glucosidase	GH1
C0P65_00650	0.890206	0	0	0	0	1.4231	0	0	ZC4RG02	beta-N-acetylhexosaminidase	GH3
C0P65_01345	0	0	0	0	0	0	0	0	ZC4RG02	NAD(P)H-quinone oxidoreductase	AA6
C0P65_02645	0.507596	0.464659	0	0	0	0	0	0	ZC4RG02	cellulase	GH9
C0P65_03895	2.84809	2.60717	0.465328	0	0	0	0	0	ZC4RG02	beta-glucosidase	GH3
C0P65_04080	1.10032	0	1.25841	0	0	0.659622	0	0	ZC4RG02	GMC family oxidoreductase	AA3
C0P65_06080	2.42363	0.295815	0.277185	0	0	0	0	0	ZC4RG02	glucan 1,4-alpha-glucosidase	GH3
C0P65_06085	4.70883	0	0.708603	0	0	0.792383	0	0	ZC4RG02	glycoside hydrolase 43 family protein	GH43
C0P65_06100	2.61582	0.736782	1.03557	0	0	0.643339	0	0	ZC4RG02	alpha-glucuronidase	GH67
C0P65_06460	1.96438	0.326947	1.22543	0	0	0.570963	0	0	ZC4RG02	glycoside hydrolase	GH9
C0P65_06910	4.82513	0.946493	0.591256	0	0	0.826452	0	0	ZC4RG02	1,4-beta-D-glucan glucohydrolase	GH3
C0P65_07540	3.30711	0.756841	0.630379	0	0	0	0	0	ZC4RG02	xylosidase	GH43
C0P65_09725	10.2949	7.79295	1.9246	0.889513	0.480911	12.185	0.898763	62.3762	ZC4RG02	catalase/peroxidase HPI	AA2
C0P65_11050	1.73848	1.19357	0.497065	0	0	0.694793	0	0	ZC4RG02	alpha-N-arabinofuranosidase	GH43
C0P65_12740	2.77957	0	0.264911	0	0	0	0	0	ZC4RG02	glycoside hydrolase	GH43
C0P65_12940	2.02381	0	0.385765	0	0	0	0	0	ZC4RG02	glycoside hydrolase	GH8
C0P64_00465	29.5721	39.9614	48.7183	70.3879	0	348.369	0	0	ZC4RG03	flavoprotein	AA6
C0P64_04425	11.1028	9.59895	22.0452	24.0762	1.12374	32.0471	0	0	ZC4RG03	glycolate oxidase subunit GlcD	AA4
C0P63_00055	4.86085	4.94408	5.09598	1.66831	0.655974	1.29511	0	0	ZC4RG04	mycofactocin system GMC family oxidoreductase MftG	AA3
C0P63_00750	2.39609	1.82784	2.74036	0.448566	4.85031	0.638408	0	0	ZC4RG04	beta-hexosaminidase	GH3
C0P63_00895	6.49381	5.05282	3.1564	2.18824	0.788708	0.259529	0	0	ZC4RG04	FAD-binding oxidoreductase	AA7
C0P63_01030	8.54623	1.11761	2.44353	0.857099	2.22425	0.487935	0	0	ZC4RG04	beta-glucosidase	GH1
C0P63_01455	27.5597	4.69366	18.6917	8.279	18.6825	1.02459	27.6412	0.855647	ZC4RG04	beta-mannosidase	GH5
C0P63_03825	68.7331	21.922	42.8612	14.847	45.3286	1.24297	63.5351	0	ZC4RG04	endo-1,4-beta-xylanase	GH10
C0P63_04515	291.792	49.9312	121.176	56.659	175.88	6.9449	224.062	7.733	ZC4RG04	cellulose 1,4-beta-cellobiosidase	GH6
C0P63_04625	211.205	41.2746	46.987	9.32946	25.5799	9.72129	45.7857	0	ZC4RG04	1,4-beta-xylanase	GH10
C0P63_04755	2.4986	6.28993	3.3934	0.877045	2.27602	0.998581	0	0	ZC4RG04	beta-glucosidase	GH1
C0P63_05240	1.79788	1.0972	1.19945	0	0.727874	0.958044	0	0.80007	ZC4RG04	glycoside hydrolase	GH3
C0P63_05415	1.81062	5.96685	3.10615	0.813508	3.51855	0.5789	0	0	ZC4RG04	FAD-binding oxidoreductase	AA7
C0P63_05420	20.4499	8.94091	9.25052	1.02852	7.41418	3.41555	2.77124	1.62992	ZC4RG04	FAD-binding oxidoreductase	AA4
C0P63_08450	5.57553	1.10354	5.77342	0.507785	2.37927	0.481793	1.71022	0.804698	ZC4RG04	beta-glucosidase	GH3
C0P63_08480	5.37013	4.77128	7.13521	1.86281	1.53466	3.40867	2.15107	0.42172	ZC4RG04	beta-glucosidase	GH3
C0P63_10005	7.93935	4.73984	4.34264	0.775464	0	0.551827	0	0	ZC4RG04	FAD-binding protein	AA7
C0P63_11790	0	0.541998	2.20074	0.997581	0	0	0	0	ZC4RG04	sugar hydrolase	GH3
C0P63_13690	9.46609	5.57058	5.99305	1.13922	2.46366	0.540454	0	0	ZC4RG04	beta-glucosidase	GH1
C0P63_13910	43.5023	8.57289	18.6572	11.1979	60.5411	2.89766	45.9433	3.22648	ZC4RG04	arabinofuranosidase	GH62
C0P63_15000	9.01667	2.91316	3.79124	1.04258	0.966285	1.69579	0	0	ZC4RG04	cholesterol oxidase	AA3
C0P63_15250	54.4239	14.2343	17.9485	3.88135	22.3833	5.75418	13.0724	0	ZC4RG04	glycoside hydrolase family 43 protein	GH43
C0P63_15255	127.368	29.5923	20.1495	6.35442	14.1346	7.75176	24.9482	1.72628	ZC4RG04	glycoside hydrolase family 5	GH5
C0P63_15650	45.8758	17.7672	51.7104	19.3237	92.6858	0	205.259	11.7779	ZC4RG04	1,4-beta-xylanase	GH11
C0P63_15840	26.1899	4.30311	5.95216	1.88575	7.34055	1.34191	7.62143	1.79303	ZC4RG04	beta-glucosidase	GH1
C0P63_15850	27.254	8.5052	6.90695	4.87024	7.14691	0.990202	9.84177	1.65385	ZC4RG04	beta-glucosidase	GH1
C0P63_16715	203.794	58.5509	111.745	83.4881	335.383	10.9302	334.421	2.35559	ZC4RG04	chitin-binding protein	AA10
C0P63_17095	62.4432	22.1376	35.0883	22.0958	27.1799	2.01954	46.6994	0	ZC4RG04	endoglucanase	GH6
C0P62_06670	9.20817	15.5617	20.0498	20.1888	7.52757	20.3821	4.01946	0.945625	ZC4RG05	glycosyl hydrolase	GH3
C0P61_00880	6.1674	3.22611	5.87793	4.94821	7.49063	3.99068	2.66649	4.70492	ZC4RG06	FAD-binding oxidoreductase	AA7
C0P61_04535	5.30746	5.39833	11.8028	10.2672	6.44619	2.35684	16.0628	3.93643	ZC4RG06	glycolate oxidase subunit GlcD	AA4
C0P61_06120	3.07198	2.81212	6.29477	2.73172	3.73109	1.63698	8.1351	4.10117	ZC4RG06	beta-N-acetylhexosaminidase	GH3
C0P61_06725	5.80189	4.60296	11.5015	10.8616	6.10715	5.56502	5.26777	2.06551	ZC4RG06	FAD-binding oxidoreductase	AA4
C0P61_07950	12.2358	7.64933	12.9699	12.7382	15.2236	2.62397	24.3865	11.9525	ZC4RG06	beta-glucosidase	GH1
C0P68_03495	6.15558	41.2236	18.7116	23.472	0.786977	5.6971	0	0	ZC4RG07	2-hydroxy-acid oxidase	AA4
C0P68_03860	2.19557	15.2174	10.7615	7.7508	0	3.00847	0	0	ZC4RG07	glycolate oxidase subunit GlcD	AA4
C0P69_01045	3.81243	0.581656	1.09005	0	0	10.1577	0	30.5381	ZC4RG08	FAD-binding oxidoreductase	AA4
C0P69_01625	0	1.29525	0.809121	0	0	0	0	0	ZC4RG08	flavodoxin family protein	AA6
C0P69_05310	1.75397	0	0	0	0	3.50492	0	0	ZC4RG08	beta-N-acetylhexosaminidase	GH3
C0P69_06745	1.52454	0	0.871789	0	0	0	0	0	ZC4RG08	NADPH-dependent FMN reductase	AA6
C0P69_07315	3.62802	0.948893	0.592756	0	0	3.10705	0	13.1466	ZC4RG08	choline dehydrogenase	AA3
C0P69_07725	5.12421	0	0	0	0	1.17024	0	1.95455	ZC4RG08	NAD(P)H-quinone oxidoreductase	AA6
C0P69_09715	2.82448	0.51711	0.484544	0	0	4.9668	0	0	ZC4RG08	FAD-binding oxidoreductase	AA4
C0P69_09945	11.7743	0.378185	0.47249	0.232024	0.501771	13.8693	0	4.41233	ZC4RG08	catalase/peroxidase HPI	AA2
C0P69_11365	1.11276	0	0.318159	0	0	0.66708	0	0	ZC4RG08	GMC family oxidoreductase	AA3
C0P69_12745	3.87922	0	0.369715	0	0	1.55035	0	0	ZC4RG08	copper oxidase	AA1
C0P69_14280	1.67545	0	0.319363	0	0	0	0	0	ZC4RG08	FAD-binding oxidoreductase	AA4
C0P69_15915	0.590898	0	0	0	0	2.1254	0	4.73317	ZC4RG08	glycolate oxidase subunit GlcD	AA7
C0P67_00460	12.444	10.8072	11.8599	12.544	41.4663	2.55041	17.3821	0	ZC4RG09	glycoside hydrolase family 1 protein	GH1
C0P67_00470	2.59182	6.22802	11.8568	6.00446	15.7395	0.517918	2.94153	0	ZC4RG09	2-hydroxy-acid oxidase	AA4
C0P67_00565	1.89399	4.33444	10.4695	4.96396	1.53357	0.504629	1.43302	0	ZC4RG09	glycolate oxidase subunit GlcD	AA4
C0P67_04355	2.97948	0.584452	7.78871	3.10763	3.87721	0.340218	0	0	ZC4RG09	alpha-glucuronidase	GH67
C0P67_04440	1.45972	4.27596	25.3756	11.1494	13.1195	0	0	0	ZC4RG09	alpha-N-arabinofuranosidase	GH51
C0P67_04500	0.867707	3.17723	8.43521	3.02141	4.63706	0.554854	0.787826	0	ZC4RG09	beta-mannosidase	GH2
C0P67_04925	3.56938	4.27281	14.6018	3.39248	10.6713	1.75572	2.49291	0	ZC4RG09	glycoside hydrolase family 43 protein	GH43
C0P67_05575	5.58411	10.3998	20.1503	15.789	16.3708	0	2.18536	1.02826	ZC4RG09	beta-glucosidase	GH3
C0P67_07520	5.8575	6.99393	16.8934	10.1552	16.0844	0.814254	2.31229	0	ZC4RG09	glycosyl hydrolase	GH3
C0P67_07600	9.49738	14.8713	23.4389	21.3358	36.7301	2.79682	11.9134	2.66931	ZC4RG09	beta-N-acetylhexosaminidase	GH3
C0P67_08395	2.14543	6.1724	10.3405	8.09018	10.423	0.979923	2.78274	0	ZC4RG09	FAD-binding oxidoreductase	AA4
C0P67_08405	1.95675	1.19415	9.13806	3.48002	7.92193	0.521351	1.48051	0	ZC4RG09	hypothetical protein	AA4
C0P67_09075	1.32202	2.11784	8.50483	3.89801	1.60567	1.05671	0	0	ZC4RG09	FAD-binding oxidoreductase	AA7
C0P67_12205	8.72128	6.73612	13.2472	11.6329	26.8122	3.26767	3.09313	0	ZC4RG09	beta-N-acetylhexosaminidase	GH3
C0P67_13925	6.68028	1.81191	4.81043	2.64015	4.20703	0.395528	0	0	ZC4RG09	hypothetical protein	GH9
C0P67_15455	10.4423	21.3672	138.921	42.9499	80.946	1.96392	7.66847	0	ZC4RG09	hypothetical protein	GH10
C0P71_01095	12.7774	4.55967	10.2788	24.8122	28.9334	8.65519	32.9354	7.51714	ZC4RG10	beta-galactosidase	GH42
C0P71_05050	16.3357	13.2923	18.1638	82.0605	37.4766	18.1351	57.6792	0	ZC4RG10	hypothetical protein	AA6
C0P71_06255	22.219	8.79543	8.75661	53.1186	34.2797	8.15993	38.8476	0.801698	ZC4RG10	alpha-N-arabinofuranosidase	GH51
C0P71_06380	4.51189	6.52141	13.4436	47.7455	33.168	8.16186	30.724	5.0724	ZC4RG10	hypothetical protein	GH10
C0P71_07705	9.84902	3.90689	9.01129	21.5726	17.9433	4.19863	18.6298	1.75316	ZC4RG10	beta-glucosidase	GH1
C0P71_07820	15.6057	7.14278	11.6934	56.0625	41.1757	14.8395	44.5835	19.3971	ZC4RG10	beta-galactosidase	GH35
C0P71_08940	26.6259	4.4685	11.1655	55.0795	38.2674	16.3165	39.284	3.55462	ZC4RG10	1,4-beta-xylanase	GH10
C0P71_08995	2.56927	2.93992	7.34604	11.724	5.4609	2.82376	8.74779	1.71502	ZC4RG10	hypothetical protein	GH10
C0P71_09115	13.627	2.33893	9.01003	38.2662	19.654	4.76535	35.7643	4.54809	ZC4RG10	alpha-N-arabinofuranosidase	GH43
C0P71_09540	1.43698	0.526171	6.40943	9.68449	6.98117	0.918876	1.95704	1.53472	ZC4RG10	glycoside hydrolase	GH43
C0P71_09625	14.3902	8.83974	9.74473	47.2151	33.1156	6.96189	23.2084	10.6168	ZC4RG10	beta-glucosidase	GH3
C0P71_10400	1.34532	0	3.23108	3.92891	4.57508	1.50546	3.05366	2.87364	ZC4RG10	GMC family oxidoreductase	AA3
C0P71_10690	6.29998	3.54118	8.02679	43.4517	16.3773	5.12399	21.8263	5.31197	ZC4RG10	hypothetical protein	GH10
C0P71_10690	6.29998	3.54118	8.02679	43.4517	16.3773	5.12399	21.8263	5.31197	ZC4RG10	hypothetical protein	GH43
C0P70_00055	0	1.12929	2.2927	0.866052	4.86956	12.0793	8.40055	11.5286	ZC4RG11	beta-glucosidase	GH1
C0P70_01575	0	0	0.178979	0	3.04112	0.500349	0	2.50708	ZC4RG11	glycolate oxidase subunit GlcD	AA4
C0P70_06395	0	0	2.30127	0.678047	8.55359	4.82504	5.93751	3.22355	ZC4RG11	glycoside hydrolase	GH10
C0P70_07160	0	0.502684	2.19812	0	2.00086	3.95037	0	0	ZC4RG11	glycoside hydrolase 43 family protein	GH43
C0P70_08350	0.171725	0.157198	1.37478	0.192889	1.66855	0.823568	3.89789	0.917025	ZC4RG11	hypothetical protein	GH2
C0P70_08395	0	1.17785	2.6488	0.867159	4.68825	1.64554	2.33647	1.37421	ZC4RG11	beta-N-acetylhexosaminidase	GH3
C0P70_09955	0	1.05991	0.331052	0.325137	0	0.694112	0	1.54576	ZC4RG11	glycosyl hydrolase	GH3
C0P70_10705	3.31055	2.02034	6.52068	6.19759	16.5301	3.67522	14.194	6.87502	ZC4RG11	glycosyl hydrolase	GH3
C0P72_00230	0	1.03028	6.59685	2.21234	0	2.92374	0	0	ZC4RG12	beta-N-acetylhexosaminidase	GH3
C0P72_01700	3.00256	6.87143	15.8821	8.00995	0	9.59992	0	0	ZC4RG12	hypothetical protein	GH10
C0P72_01845	0.778344	1.06876	6.89886	1.85783	0	1.55535	0	0	ZC4RG12	glycosyl hydrolase	GH3
C0P72_01925	0	4.20742	17.8348	4.42515	1.59496	11.2838	1.49039	0	ZC4RG12	beta-glucosidase	GH1
C0P72_02025	0.429978	6.4945	10.3269	4.58823	0	8.42032	0.975987	0	ZC4RG12	alpha-glucuronidase	GH67
C0P72_02180	0	3.83241	3.76206	1.67947	0.7264	0.956103	0	0	ZC4RG12	beta-mannosidase	GH26
C0P72_02185	0	4.95415	6.57637	1.77303	1.09552	0.720972	1.02369	0	ZC4RG12	cellulase	GH5
C0P72_02320	1.03275	2.52104	8.66165	6.18684	0.41811	2.75163	0	0	ZC4RG12	hypothetical protein	GH39
C0P72_02365	0	0	0	0	0	0	0	0	ZC4RG12	thermostable celloxylanase	GH10
C0P72_02370	0.654822	1.59848	8.17555	3.18728	0.265105	1.74469	0.495449	0	ZC4RG12	carbohydrate-binding protein	GH43
C0P72_02375	1.21226	12.2068	14.442	11.3472	0.981567	5.49083	1.83443	0	ZC4RG12	glycosyl hydrolase	GH3
C0P72_02445	0.804866	1.65776	8.85989	1.4691	0	2.25169	0.913463	0	ZC4RG12	glycosyl hydrolase	GH3
C0P72_03515	12.3125	43.0347	98.7843	205.564	2.71895	71.2766	3.38759	0	ZC4RG12	MBL fold hydrolase	AA6
C0P72_04575	3.60307	6.04686	18.8868	8.43153	0.729354	9.35992	0	0	ZC4RG12	alpha-N-arabinofuranosidase	GH51
C0P72_04660	3.76277	20.4946	36.1485	31.3818	1.82803	27.3694	6.83274	0	ZC4RG12	beta-glucosidase	GH3
C0P72_05530	0.330753	1.2111	5.29584	1.85758	0.200858	1.58625	0	0	ZC4RG12	alpha-L-rhamnosidase	GH78
C0P72_05745	0.548116	0.501751	5.95525	0.615669	0	0.438115	0	0	ZC4RG12	alpha-L-arabinofuranosidase	GH51
C0P72_05765	0.599293	0.548599	2.0562	0.673153	0	0.958044	0	0	ZC4RG12	alpha-L-fucosidase	GH29
C0P72_06920	1.05867	1.93824	10.4934	2.77468	0	3.6669	0.801009	0	ZC4RG12	glycoside hydrolase family 2	GH2
C0P72_07325	0.568156	0.520096	2.27426	0.319089	0	1.3624	0	0	ZC4RG12	polygalacturonase	GH28
C0P72_07520	1.71991	4.32967	13.6463	5.19194	0	6.01451	0.975987	0	ZC4RG12	beta-galactosidase	GH42
C0P72_07530	0	4.61354	8.64597	2.8305	0	4.28019	0	0	ZC4RG12	beta-N-acetylhexosaminidase	GH3
C0P72_07650	0	1.63584	7.15313	5.18536	0	2.85674	1.35207	0	ZC4RG12	beta-xylosidase	GH43
C0P72_07795	2.17274	5.30387	8.28307	5.2878	0.879638	5.2101	1.64394	0	ZC4RG12	1,4-beta-xylanase	GH10
C0P72_08740	0.848696	2.20123	9.3828	4.0515	1.03079	4.97473	3.21069	0	ZC4RG12	beta-galactosidase subunit alpha	GH2
C0P72_09880	0	1.11993	6.64619	0.34355	0	1.46684	0	0	ZC4RG12	glycoside hydrolase	GH28
C0P72_09890	1.11276	1.52794	5.72687	0.468713	0	0	0	0	ZC4RG12	glycoside hydrolase	GH43
C0P72_10005	0.706626	1.13199	5.35401	10.2191	0.429118	1.41203	0	0	ZC4RG12	glycoside hydrolase family 2	GH2
C0P73_00540	0	0	1.09476	1.792	12.4011	1.02016	18.1064	0	ZC4RG13	FAD-linked oxidase	AA7
C0P73_00550	0	0.643771	1.30699	3.85092	7.47378	1.26478	7.5824	2.8166	ZC4RG13	glycosyl hydrolase	GH3
C0P73_01270	0.627306	0	3.58718	2.11385	1.52379	0	0	3.34987	ZC4RG13	glycoside hydrolase	GH28
C0P73_02265	0	0	0.721781	2.92415	4.21581	1.13501	4.65567	0.842539	ZC4RG13	alpha-L-rhamnosidase	GH78
C0P73_03490	0	0	0.279222	4.38774	10.9715	1.17088	1.10834	0	ZC4RG13	beta-glucuronidase	GH2
C0P73_03920	0.599293	0	0.342699	1.34631	2.9115	0	2.72061	0	ZC4RG13	arabinogalactan endo-1,4-beta-galactosidase	GH53
C0P73_04335	0.825494	0.755666	1.18012	7.41786	12.0313	1.64957	9.36875	2.20411	ZC4RG13	glycoside hydrolase	GH5
C0P73_04385	0.528494	0.483788	1.05775	4.89743	21.5031	0.844862	23.992	0	ZC4RG13	beta-mannosidase	GH26
C0P73_04535	0	0	1.70926	1.67872	3.93289	0.796394	2.26157	1.33015	ZC4RG13	glycoside hydrolase family 9	GH9
C0P73_04570	0.255114	0	1.45884	3.29539	4.64774	0	2.31628	0	ZC4RG13	GMC family oxidoreductase	AA3
C0P73_06145	0	0.299089	0.37367	3.48644	6.74606	1.30578	5.56215	0.872375	ZC4RG13	beta-galactosidase	GH2
C0P73_06620	0	2.13002	3.1047	6.31626	24.4928	2.47984	17.6054	0	ZC4RG13	beta-mannosidase	GH26
C0P73_07290	0.479564	0.877996	1.37117	14.2747	53.8773	2.68325	59.8697	1.28046	ZC4RG13	beta-glucosidase	GH3
C0P73_08850	0.342785	0	1.96018	6.1605	15.4042	0	19.4517	0.915251	ZC4RG13	sorbosone dehydrogenase	AA12
C0P73_08965	0	0	1.56606	1.53808	4.98935	0	1.77609	1.04461	ZC4RG13	beta-glucosidase BglX	GH3
C0P73_10460	0.169945	0	0.388726	0.954452	8.46272	0.271679	2.3145	3.17633	ZC4RG13	amylo-alpha-1,6-glucosidase	GH78
C0P73_10515	0.515574	0.471961	0.884475	2.7508	11.8976	1.23631	4.6811	2.75321	ZC4RG13	GMC family oxidoreductase	AA3
C0P73_10520	0	0.471138	0.588622	1.15621	13.4397	1.23416	2.92059	2.74841	ZC4RG13	GMC family oxidoreductase	AA3
C0P73_11640	0	1.02832	1.76652	14.9837	16.7134	3.5916	27.4106	1.49969	ZC4RG13	alpha-N-arabinofuranosidase	GH51
C0P73_11870	1.47971	2.16727	4.99233	14.7094	46.7269	1.06448	31.9079	0	ZC4RG13	glycoside hydrolase	GH10
C0P73_11875	0	0.338834	2.43412	4.98915	9.66555	0.739651	5.46112	0	ZC4RG13	T9SS C-terminal target domain-containing protein	GH43
C0P73_12405	0	0.161327	0.604667	1.18773	7.70567	0	4.00026	0.941109	ZC4RG13	glycoside hydrolase	GH9
C0P73_12445	1.12835	1.0329	4.51665	15.8427	59.6143	3.60761	38.4178	0	ZC4RG13	glycoside hydrolase	GH12
C0P73_12525	0	1.89699	2.37003	8.14691	16.5397	2.12966	33.5985	4.74266	ZC4RG13	glycoside hydrolase	GH10
C0P73_12550	0	0	1.51024	2.51012	6.41531	0.487152	11.9894	2.16973	ZC4RG13	alpha-glucuronidase	GH67
C0P73_12555	0	0.340971	1.17149	2.8241	9.04792	0.297727	2.53642	3.97815	ZC4RG13	beta-glucosidase	GH3
C0P73_12560	0.185771	0	0.956079	4.06899	19.6297	0.148489	2.53003	5.9522	ZC4RG13	beta-glucosidase	GH3
C0P73_12625	0.609605	0.558038	0.697191	3.42368	8.88477	0.730896	1.72964	0.813836	ZC4RG13	beta-N-acetylglucosaminidase	GH3
C0P73_13510	0	0	0.395711	2.33184	7.98444	0.55312	2.35609	5.54299	ZC4RG13	GMC family oxidoreductase	AA3
C0P73_13830	0	0.318097	0.894191	1.56127	2.74331	1.66652	3.94377	0	ZC4RG13	hypothetical protein	GH5
C0P74_00625	0.874388	0	0	0	13.8059	0	6.94656	2.33466	ZC4RG14	alpha-N-arabinofuranosidase	GH43
C0P74_01305	0	0	0.806031	0	6.16307	0	5.75901	0	ZC4RG14	glycoside hydrolase 43 family protein	GH43
C0P74_01385	0	0	0	0	1.80806	0.594953	0	0	ZC4RG14	endo-1,4-beta-xylanase	GH10
C0P74_01470	0	0	1.52993	0	9.3152	0.285137	6.88261	0	ZC4RG14	glycoside hydrolase	GH9
C0P74_01475	0.710309	0	0	0	2.58813	0	0	0	ZC4RG14	1,4-beta-xylanase	GH10
C0P74_02235	0.382616	0.35025	0	0	2.32354	0.305829	2.60544	0	ZC4RG14	beta-glucosidase	GH3
C0P74_02245	0	0	0.455767	0.447625	4.51745	0.424712	0	0	ZC4RG14	glycoside hydrolase 43 family protein	GH43
C0P74_03560	0	0	1.21439	0.433705	5.62754	0	0.876431	0	ZC4RG14	beta-glucosidase BglX	GH3
C0P74_04810	0.849238	1.5548	0.485628	0	8.76729	0	6.74675	0	ZC4RG14	beta-N-acetylhexosaminidase	GH3
C0P74_06140	0.563816	2.06449	0.806031	0.633304	13.3533	0	1.27978	3.01083	ZC4RG14	4-cresol dehydrogenase	AA4
C0P74_07935	0	0	0.642371	0	2.72872	0.8979	2.54982	0	ZC4RG14	FAD-binding oxidoreductase	AA4
C0P74_08025	0	0.395913	0.494638	0	5.25292	0	2.94512	0	ZC4RG14	glycoside hydrolase	GH43
C0P74_08030	0	0.3874	1.21001	0	12.85	0.338268	5.76359	0	ZC4RG14	alpha-N-arabinofuranosidase	GH51
C0P74_08050	0.496685	0.303114	0.852072	0	5.63034	0	3.0064	0	ZC4RG14	glycoside hydrolase family 3	GH3
C0P74_08580	0.410262	0	0.234604	0	5.48114	0.327927	0.931233	1.09542	ZC4RG14	alpha-glucuronidase	GH67
C0P74_08990	0	0.29942	0.374084	0.27555	6.75353	0	5.93954	0.873341	ZC4RG14	glucan 1,4-alpha-glucosidase	GH3
C0P74_10590	1.50128	0	0	0	0	1.19999	3.40768	0	ZC4RG14	NAD(P)H-quinone oxidoreductase	AA6
C0P74_11550	0	0.573024	0.715915	0	8.74323	0.500349	8.52523	0	ZC4RG14	hydroxyacid dehydrogenase	AA4
C0P74_11875	0	1.24647	0.778647	0.382368	11.5766	2.17677	7.72687	5.45352	ZC4RG14	sorbosone dehydrogenase	AA12
C0P74_13050	0	0.792444	1.18806	0.486181	2.94393	0.553553	1.57196	0	ZC4RG14	1,4-beta-D-glucan glucohydrolase	GH3
C0P74_14015	0.17708	0	0.303784	0	4.0864	0.849253	1.20584	0	ZC4RG14	glycoside hydrolase	GH9
C0P74_14065	0	0	0.232025	0	3.94246	1.94593	5.52597	2.16675	ZC4RG14	amylo-alpha-1,6-glucosidase	GH78
C0P74_14295	0	1.59142	0	0.488185	4.75082	0.694793	3.94609	0	ZC4RG14	hypothetical protein	GH12
C0P74_14385	0	0	0.556604	0	1.77329	0.389008	6.07579	0	ZC4RG14	glycosyl hydrolase	GH9
C0P74_14465	0	0	0.776855	0	4.94999	0.54294	13.8764	0	ZC4RG14	glycoside hydrolase	GH8
C0P74_14475	1.84313	0.482062	0.903406	0.59151	16.3097	1.26277	14.9415	0	ZC4RG14	GMC family oxidoreductase	AA3
C0P74_14820	0.570351	0.522105	0.326149	0	6.2345	0.227944	6.47306	0.761432	ZC4RG14	alpha-N-arabinofuranosidase	GH51
C0P74_14910	0	0.779643	3.16568	0.478327	60.5136	0	22.2319	0	ZC4RG14	1,4-beta-xylanase	GH11
C0P74_15040	0	0	0.820923	0	1.74359	0	3.25856	3.83308	ZC4RG14	NADPH-dependent FMN reductase	AA6
C0P75_01745	3.71275	0	0.15165	0	0.64419	1.69579	0	0	ZC4RG15	beta-N-acetylhexosaminidase	GH3
C0P75_03420	48.167	11.8369	1.10915	0	0	17.0539	0	0	ZC4RG15	2-hydroxy-acid oxidase	AA4
C0P75_14065	149.003	5.90983	0.886023	0	0	7.01802	0	0	ZC4RG15	GMC family oxidoreductase	AA3
DIU52_00320	0	0	1.09162	0.536056	3.18798	0.762925	5.95794	1.27425	ZC4RG16	hypothetical protein	AA5
DIU52_00385	0	1.96327	3.98585	0.301126	9.44254	1.2857	12.1703	0	ZC4RG16	hypothetical protein	AA3
DIU52_01150	0	0.348444	2.06783	0.213777	1.84924	0	3.88801	0	ZC4RG16	amylo-alpha-1,6-glucosidase	GH78
DIU52_02115	1.14735	4.72634	3.9366	1.12766	8.36112	0.458545	16.9281	0	ZC4RG16	hypothetical protein	AA3
DIU52_02555	1.00483	3.90927	4.16585	1.12867	10.3735	2.40951	10.2636	0	ZC4RG16	glycoside hydrolase family 3	GH3
DIU52_03130	0	0	2.06066	0.404768	6.12741	0.576073	10.6334	1.92434	ZC4RG16	oxidoreductase	AA12
DIU52_04935	0	2.87189	4.03653	2.05562	6.35064	0	5.93428	0	ZC4RG16	GMC family oxidoreductase	AA3
DIU52_05320	0	0.268486	0.503155	0.411805	1.4249	0	2.66296	0	ZC4RG16	hypothetical protein	GH9
DIU52_05390	0.141585	0.259216	0.890602	0	3.26729	0	6.74891	3.40235	ZC4RG16	FAD-binding oxidoreductase	AA7
DIU52_06870	0.397022	2.18063	2.72439	1.11488	2.41102	0.476016	7.66003	0	ZC4RG16	amylo-alpha-1,6-glucosidase	GH78
DIU52_07680	3.64408	7.33883	4.72335	4.36608	15.9334	3.30113	22.6088	1.29732	ZC4RG16	glycoside hydrolase family 3	GH3
DIU52_08090	0	0.488157	0.914828	0	3.88608	1.27874	15.7357	1.42385	ZC4RG16	hypothetical protein	AA3
DIU52_08125	0	1.94377	0.867311	1.70363	5.15793	0	4.81977	0	ZC4RG16	hypothetical protein	GH3
DIU52_10770	1.30739	0	1.86904	0	2.38184	2.09002	5.19326	1.74539	ZC4RG16	beta-glucosidase	GH1
DIU52_11885	0	0	1.32434	0.400209	1.73097	0	8.08742	4.28099	ZC4RG16	glycosyl transferase	GH2
DIU52_13015	0	0.183945	0.574534	0.338562	2.92867	0.481847	1.82444	1.07305	ZC4RG16	hypothetical protein	GH78
DIU52_13045	0	0	1.78139	0	2.52239	0	5.30328	0	ZC4RG16	hypothetical protein	AA3
DIU52_14360	0.694983	6.36194	5.86192	3.41528	27.8551	0.555507	65.0722	3.24736	ZC4RG16	hypothetical protein	AA3
DIU52_16055	0	3.67932	2.873	0.282167	2.74594	0	3.99142	0	ZC4RG16	glycoside hydrolase	GH9
C0P76_00255	0	0	0.807573	0.317258	0.686096	0	0.641114	3.01659	ZC4RG17	glycoside hydrolase family 3	GH3
C0P76_03290	0	0	0.382271	0	0	1.06867	0	1.78491	ZC4RG17	hypothetical protein	AA7
C0P76_03415	0	0.545278	0.68125	0	0.723469	0.476123	0	1.59046	ZC4RG17	hypothetical protein	AA3
C0P76_05685	0	0	0.184858	0	2.35576	0	0	7.76827	ZC4RG17	FAD-linked oxidase	AA7
C0P76_07845	0	0	0.473373	0.464916	1.00542	0	0	8.84115	ZC4RG17	hypothetical protein	AA7
C0P76_07850	0	0.570605	0	0	0.757071	0	0	6.65731	ZC4RG17	FAD-binding oxidoreductase	AA7
C0P76_09075	0	0	0.214896	0	1.36928	0	0.853005	3.01019	ZC4RG17	beta-glucosidase	GH3
C0P76_10275	0	0	0.369715	0	3.53364	0.516784	0	3.45257	ZC4RG17	beta-glucosidase	GH1
C0P76_10280	0	0	0	0	1.72958	0.569127	0	0	ZC4RG17	hypothetical protein	GH5
C0P76_13085	1.61634	0	0	0	1.96313	0	0	23.7364	ZC4RG17	flavodoxin	AA6
C0P77_00460	0	0.610564	0	0	1.62018	0	1.51396	0	ZC4RG19	FAD-binding protein	AA7
C0P77_01405	0	0	0.0991213	0	0.631584	0	0	0	ZC4RG19	glycosyl hydrolase	GH3
C0P77_01505	0	0.284701	0.71139	0	0	0.497187	7.7654	1.66082	ZC4RG19	GMC family oxidoreductase	AA3
C0P77_01945	0	0	0.622503	0	0	0.290043	0.411826	0	ZC4RG19	alpha-L-rhamnosidase	GH78
C0P77_03125	0	0.891021	1.11321	1.09332	1.1822	0	0	5.19782	ZC4RG19	flavodoxin	AA6
C0P77_03250	0	0	0.177847	0	0	0	1.41189	0	ZC4RG19	FAD-binding oxidoreductase	AA7
C0P77_04665	0	0	0	0	0.733832	0	2.05716	0	ZC4RG19	beta-glucosidase	GH1
C0P77_06380	0	0	1.28014	0	0	0	0	0	ZC4RG19	beta-glucosidase	GH1
C0P77_06635	0	0	0.181026	0	0	0	3.23352	0.845249	ZC4RG19	alpha-mannosidase	GH38
C0P77_07140	0	0	0	0	0.391769	0	0	1.72251	ZC4RG19	FAD-binding oxidoreductase	AA7
C0P77_07255	0	0.271999	0.339825	0	0.72177	0	18.8846	2.38008	ZC4RG19	choline dehydrogenase	AA3
C0P77_07270	0	0.55196	0.517198	0	1.46467	0	5.47456	1.60994	ZC4RG19	FAD-binding oxidoreductase	AA4
C0P77_07705	0	0	0	0	0.944511	0.310796	3.53035	0	ZC4RG19	hypothetical protein	GH1
C0P77_07715	0	0	0	0	0.242406	0.31906	0.453027	0	ZC4RG19	hypothetical protein	GH2
C0P77_08435	0	0	0.487341	0	0	0	0	3.03401	ZC4RG19	hypothetical protein	GH5
C0P77_08440	0	0	0	0	0	0	1.68527	0	ZC4RG19	hypothetical protein	GH1
C0P77_10995	0	0	0	0	0	0	0	0	ZC4RG19	hypothetical protein	GH3
C0P77_13295	0	0	0.47161	0	1.00167	0.659213	1.872	0	ZC4RG19	dehydrogenase	AA3
C0P79_02285	0	0	0.31876	0	6.09325	0	1.26528	0	ZC4RG20	FAD-binding oxidoreductase	AA4
C0P79_02635	0	0	0	0	2.83105	0	0	1.55593	ZC4RG20	NAD(P)H dehydrogenase	AA6
C0P79_02700	0	0	0	0	2.82609	0	0	0	ZC4RG20	hypothetical protein	GH43
C0P79_02740	0	0	0	0.72148	5.85097	0	0	2.57252	ZC4RG20	FAD-linked oxidase	AA7
C0P79_03295	0	0.479497	0.299533	0.588362	2.86286	0	1.78344	2.79717	ZC4RG20	hypothetical protein	AA3
C0P79_06360	0	0	0	0	3.50423	0	0	3.8518	ZC4RG20	NAD(P)H-quinone oxidoreductase	AA6
C0P79_07365	0	0	0.844652	0	1.79399	0	6.14671	0	ZC4RG20	alcohol dehydrogenase	AA3
C0P79_07410	0	0.527197	0.32933	0.323446	15.0388	0	3.2681	0	ZC4RG20	FAD-binding oxidoreductase	AA4
C0P79_07600	0	0	0	0.30058	3.57516	0	1.21482	0	ZC4RG20	FAD-binding oxidoreductase	AA4
C0P79_09150	0	0	0	0.301674	8.80732	0	1.21924	0	ZC4RG20	FAD-binding oxidoreductase	AA4
C0P79_09405	0	0	0.508884	0.333195	5.76449	0.474209	0	0	ZC4RG20	FAD-binding oxidoreductase	AA4
C0P79_11930	0	0	0.297422	0.584216	10.4232	0	4.13204	4.16619	ZC4RG20	hypothetical protein	AA3
C0P79_12140	0	0	0	0	2.57861	1.35761	1.92764	2.26751	ZC4RG20	beta-N-acetylhexosaminidase	GH3
C0P79_13685	0	0	0.157301	0.154491	6.34788	1.09937	2.49756	2.9379	ZC4RG20	FAD-binding oxidoreductase	AA4
C0P79_13700	0	0	0.293289	0	2.49171	0	2.32835	0	ZC4RG20	FAD-binding oxidoreductase	AA4
C0P79_15975	0	0	0	0	5.23321	0.492004	1.39717	4.93052	ZC4RG20	hydroxyacid dehydrogenase	AA4
C0P79_16440	0	0.265671	0.33192	0	10.9272	0.463954	3.95255	6.19923	ZC4RG20	hypothetical protein	AA3
DIU53_00255	0.957573	1.31486	1.09516	0	33.1462	0	4.3471	0	ZC4RG21	glycosyl hydrolase family 5	GH5
DIU53_00780	13.8554	5.43573	2.5467	0	704.678	2.57093	105.581	2.64247	ZC4RG21	cellulose 1,4-beta-cellobiosidase	GH6
DIU53_01450	0	0.3069	0.958572	0	47.2341	0	4.56593	0	ZC4RG21	endoglucanase	GH9
DIU53_01535	0	0.574242	0	0	6.09517	0	1.42389	0	ZC4RG21	FAD-binding oxidoreductase	AA7
DIU53_01610	0	0.676254	0.844887	0	9.8697	0	5.03052	0	ZC4RG21	1,4-beta-xylanase	GH10
DIU53_01875	0	0	0.800033	0	0.755211	0	0	0	ZC4RG21	FAD-binding oxidoreductase	AA7
DIU53_03325	0	0.974554	1.21757	0	1.93954	0	2.41651	0	ZC4RG21	beta-glucosidase	GH1
DIU53_03500	19.5189	8.00971	4.42619	0.756019	989.963	1.88296	168.818	8.98559	ZC4RG21	cellulose-binding protein	AA10
DIU53_03920	1.33699	0.305973	1.14681	0	129.502	0	24.2781	0	ZC4RG21	endoglucanase	GH6
DIU53_04705	3.04593	3.34592	1.5676	0	45.5031	0.486929	4.14828	1.62655	ZC4RG21	beta-glucosidase	GH1
DIU53_06200	10.8397	3.18945	1.77101	1.30453	355.935	1.54719	72.9345	2.06731	ZC4RG21	endo-1,4-beta-xylanase	GH10
DIU53_07900	0	1.71423	1.60627	0	18.1953	0	2.1253	0	ZC4RG21	flavodoxin family protein	AA6
DIU53_10375	0	0.870611	1.45028	0	1.54015	0.506796	0	1.69292	ZC4RG21	FAD-binding oxidoreductase	AA7
DIU53_10465	3.19896	0.976118	0.609763	0	61.7332	0.852321	13.7155	1.89808	ZC4RG21	beta-mannosidase	GH2
DIU53_10605	0	0	0	0	3.2699	0	3.05552	0	ZC4RG21	beta-glucosidase	GH1
DIU53_10615	3.39993	1.08255	1.18343	0	88.3332	0.708939	9.39501	0	ZC4RG21	glycosyl hydrolase family 5	GH9
DIU53_10670	0	0.490817	0.613208	0	14.9778	0	4.2596	0	ZC4RG21	glycoside hydrolase family 43 protein	GH43
DIU53_10675	0.462535	0	0.528992	0	3.37065	0	1.04989	1.23499	ZC4RG21	beta-galactosidase	GH42
DIU53_12940	0.317931	0	0.727221	0	5.79216	0	0	1.69778	ZC4RG21	beta-glucosidase	GH3
DIU53_13320	0.680827	0.623235	0.778647	0	0	0	1.54537	0	ZC4RG21	FAD-binding protein	AA7
DIU53_13555	0	0.597076	0	0	0	0	0	0	ZC4RG21	FAD-binding oxidoreductase	AA7
DIU53_13615	3.25406	0.89364	0.74432	0	167.575	1.0404	28.8063	0	ZC4RG21	beta-mannosidase	GH5
DIU53_13620	0	0.289582	1.08538	0	18.4422	0	1.43609	0	ZC4RG21	endoglucanase	GH5
DIU53_14170	1.06846	0.978081	0.305494	0	6.48853	0.427017	1.21263	0	ZC4RG21	glycosyl hydrolase	GH3
DIU53_14760	0.948346	0.217031	0.271151	0	2.30364	1.13704	1.0763	3.79819	ZC4RG21	GMC family oxidoreductase	AA3
DIU53_16130	6.64619	3.87163	3.10954	6.78663	184.192	4.82943	193.373	11.2927	ZC4RG21	1,4-beta-xylanase	GH11
DIU53_16180	16.5748	4.24836	4.54949	2.2341	1526.73	2.11974	385.252	21.2426	ZC4RG21	cellulose-binding protein	AA10
DIU54_01335	0	1.09918	0.457758	0.67437	0.243063	0	0	0	ZC4RG22	alpha-glucuronidase	GH67
DIU54_02260	0	0	0.5462	0	0	0	1.44539	0	ZC4RG22	glycolate oxidase subunit GlcD	AA4
DIU54_03175	0	0.739133	1.84689	0.453473	0.980673	0	1.83276	0	ZC4RG22	alpha-N-arabinofuranosidase	GH43
DIU54_03920	0	0	0.288774	0.850844	2.45336	0.403646	0	1.34835	ZC4RG22	GMC family oxidoreductase	AA3
DIU54_04630	0	0.723955	0.452241	0	5.7632	0.632138	0	0	ZC4RG22	NADPH-dependent FMN reductase	AA6
DIU54_04850	0	0	0.731422	0	1.5535	0	0	0	ZC4RG22	glycoside hydrolase	GH28
DIU54_05015	0	0	0.68401	0	0.3632	0	0	0	ZC4RG22	FAD-binding oxidoreductase	AA4
DIU54_05020	0	0	0.397574	0.390471	1.68885	0.555725	1.57813	0	ZC4RG22	hypothetical protein	AA7
DIU54_05240	0	1.06269	0.995759	0.32599	0	0	0.658759	0	ZC4RG22	dehydrogenase	AA3
DIU54_05495	0	0	1.09951	0	1.55687	0	0	0	ZC4RG22	glycolate oxidase subunit GlcD	AA7
DIU54_07685	0	0.74938	0	0	0.994268	0	0	0	ZC4RG22	beta-N-acetylhexosaminidase	GH3
DIU54_11000	0	0.71167	0.889133	0.291083	0	0.414274	0.588219	1.38385	ZC4RG22	GMC family oxidoreductase	AA3
DIU54_11015	0	0	0.148189	0	1.25898	0	2.35288	0	ZC4RG22	GMC family oxidoreductase	AA3
DIU54_11285	0	0.555362	1.3877	1.02218	2.94739	0.969855	0	0	ZC4RG22	FAD-binding oxidoreductase	AA7
DIU54_12425	0	0	0.162135	0.318476	0	0	0	0	ZC4RG22	glycoside hydrolase	GH43
DIU54_12720	0	0.512858	0	0.157325	1.36091	0	0	0	ZC4RG22	GMC family oxidoreductase	AA3
DIU54_13100	0	0.965848	0	0.296284	1.28147	0.421676	0	0	ZC4RG22	GMC family oxidoreductase	AA3
DIU54_14675	0	0	0.362569	0	0	0	0	0	ZC4RG22	FAD-binding oxidoreductase	AA7
DIU54_14825	0	0	0.867311	1.27772	2.76318	0	0	0	ZC4RG22	NADPH-dependent FMN reductase	AA6
DIU54_15725	0.539109	0.493505	0.308283	1.2111	2.61911	0	0	0.719722	ZC4RG22	alpha-N-arabinofuranosidase	GH51
DIU55_04640	4.11596	4.14457	5.88417	0.462324	0	8.55383	0	0	ZC4RG23	glycolate oxidase subunit GlcD	AA4
DIU55_08620	0.972823	2.0037	4.58946	2.18544	0	4.27674	0	0	ZC4RG23	beta-N-acetylhexosaminidase	GH3
DIU55_10815	2.15933	2.965	8.02611	2.18291	0.524524	1.20818	0	0	ZC4RG23	hypothetical protein	GH26
DIU55_11980	2.13215	5.29771	6.09623	1.0264	0	2.43464	0	0	ZC4RG23	6-phospho-beta-glucosidase	GH1
DIU55_11985	0.302719	4.43379	4.67388	0.340027	0	1.4518	0	0	ZC4RG23	6-phospho-beta-glucosidase	GH1
DIU55_13080	1.90485	8.71859	12.7081	2.85282	0	3.55266	0	0	ZC4RG23	FAD-binding oxidoreductase	AA7
DIU55_13715	14.4439	40.7835	30.9443	9.25454	3.70624	18.0495	8.77357	0.543181	ZC4RG23	catalase/peroxidase HPI	AA2
DIU56_00705	0	0.508357	0.635122	0	0.674481	0	0	0	ZC4RG24	2-keto-gluconate dehydrogenase	AA3
DIU56_02660	0.562742	1.54542	0.643595	0.316048	0	0	2.55468	0	ZC4RG24	oxidoreductase	AA4
DIU56_03970	0.550159	0	1.25841	0	1.33639	0	1.24878	0	ZC4RG24	hypothetical protein	AA4
DIU56_04680	0	0	0.300065	0	0	0	0	0.700536	ZC4RG24	hypothetical protein	AA4
DIU56_06190	0	2.13376	0.66646	0.327276	4.95433	0	5.29088	0	ZC4RG24	FAD-linked oxidase	AA7
DIU56_06285	0	0	0.515794	0	0.547759	0	0	0	ZC4RG24	glycosyl hydrolase	GH3
DIU56_06900	0	1.63914	0.341314	0	2.17479	0	0	0	ZC4RG24	FAD-binding oxidoreductase	AA7
DIU56_07795	0	0	0.299533	0	0.63619	0	0	0	ZC4RG24	hypothetical protein	AA3
DIU56_08295	0.563816	1.03225	0	0	1.02718	0	0	0	ZC4RG24	FAD-binding oxidoreductase	AA4
DIU56_09285	0	0.922095	0	0	2.44685	0	0	0	ZC4RG24	2-octaprenyl-6-methoxyphenyl hydroxylase	AA3
DIU56_11205	0	2.04019	0.728267	0	3.48029	0.508982	2.89077	0	ZC4RG24	FAD-binding oxidoreductase	AA4
DIU56_12775	0	0	0	0	0.89352	0	0	0	ZC4RG24	NAD(P)H-quinone oxidoreductase	AA6
DIU56_12820	0.273044	0.499895	0	0	1.98976	0.436495	0	0	ZC4RG24	GMC oxidoreductase	AA3
DIU56_12985	0	1.92688	0.481473	0	2.04524	0	0	0	ZC4RG24	beta-N-acetylhexosaminidase	GH3
DIU56_13490	0	0	0.376307	0	0	0	0	0	ZC4RG24	sorbosone dehydrogenase	AA12
DIU56_13835	0	5.84331	0.347639	0.512142	1.47673	0	2.06987	0	ZC4RG24	hydroxyacid dehydrogenase	AA7
DIU57_01585	0	0.991234	0	0	0.526063	0.692415	0.491573	1.15648	ZC4RG25	thioredoxin domain-containing protein	GH9
DIU57_02590	0	0	0.292273	0	0	0.408537	0	0	ZC4RG25	GMC family oxidoreductase	AA3
DIU57_06010	0	0.498972	0.311698	0	0.662029	0.435689	0	1.45539	ZC4RG25	choline dehydrogenase	AA3
DIU57_08095	0	0	0	0	0	0	0	0	ZC4RG25	NADPH-dependent FMN reductase	AA6
DIU57_08220	0	1.67181	1.04435	0	0	0	8.29086	0	ZC4RG25	beta-hexosaminidase	GH3
DIU57_09455	0	0.559965	0	0	0	0.488946	4.16547	10.6164	ZC4RG25	FAD-binding oxidoreductase	AA4
DIU57_10325	0	0.562295	0.175627	0	0.373023	0	4.1828	1.64009	ZC4RG25	hydroxyacid dehydrogenase	AA4
DIU57_10525	0	0.565629	0.441672	0	0	0	0	0	ZC4RG25	FAD-binding oxidoreductase	AA7
DIU57_14990	0	0	0	0	0	0	0	0	ZC4RG25	choline dehydrogenase	AA3
DIU57_15250	0	0	0	0	0.714816	0	0	0	ZC4RG25	alpha-N-arabinofuranosidase	GH51
DIU57_16235	0	0.834186	1.0422	0	0	0	4.1369	0	ZC4RG25	dehydrogenase	AA3
DIU57_19710	0	0.869056	0	0	1.15305	0	0	0	ZC4RG25	beta-N-acetylhexosaminidase	GH3
DIU57_20185	0	1.30779	0	0	0	0	0	0	ZC4RG25	NADPH-dependent FMN reductase	AA6
DIU58_04115	0	2.69827	2.10695	0	0	2.94507	0	1.96756	ZC4RG26	hypothetical protein	GH5
DIU58_05465	0	0	0.359482	0.353059	0	0	1.42692	10.9103	ZC4RG26	oxidoreductase	AA7
DIU58_05800	0	3.18597	3.98043	0	0	1.39095	61.2245	216.057	ZC4RG26	flavodoxin	AA6
DIU58_07945	0	0	0.415172	0	1.7636	0	1.64798	0	ZC4RG26	oxidoreductase	AA7
DIU58_09160	0.317021	0	0.362569	0	0	0	0	1.69292	ZC4RG26	FAD-linked oxidase	AA7
DIU58_09945	1.26356	2.31335	0	0.709644	0	1.00998	0	10.1213	ZC4RG26	hypothetical protein	GH5
DIU58_10705	0	0.903599	0.376307	0	0	0.525999	2.98742	1.75706	ZC4RG26	FAD-binding oxidoreductase	AA7
DIU58_11905	0	0	0.226931	0	0	0	7.20621	21.1918	ZC4RG26	FAD-linked oxidase	AA7
DIU58_12260	0	0	1.09005	0	0	0.507887	0	5.08969	ZC4RG26	beta-glucosidase	GH1
DIU58_12920	1.20593	2.7598	2.06879	0.338639	7.32333	0.481957	4.79024	11.2696	ZC4RG26	FAD-binding protein	AA4
DIU58_12925	1.04043	0.952423	2.9748	0.779108	6.31831	0	4.72326	3.70401	ZC4RG26	FAD-binding oxidoreductase	AA4
DIU58_13280	0.632682	2.31665	1.44717	0	7.30006	1.01142	30.158	57.4359	ZC4RG26	FAD-linked oxidase	AA7
DIU58_13310	0	0	1.26357	0	0	0	0	1.68568	ZC4RG26	FAD-linked oxidase	AA7
DIU58_14865	1.01694	0.465459	0.87229	0	1.85269	0	3.46246	6.7882	ZC4RG26	hypothetical protein	GH39
DIU58_15220	0	0.940637	1.1752	0	0.624013	0.41067	2.91551	6.17316	ZC4RG26	hypothetical protein	GH39
DIU58_16190	0	0.635944	0	0	0.843763	0	1.57689	5.56472	ZC4RG26	hypothetical protein	GH39
DIU58_17210	0.624651	4.8604	3.0362	0	7.96606	0	8.50719	14.1767	ZC4RG26	hypothetical protein	GH28
DIU58_18240	0	0	1.61824	0	0	0	1.60586	3.77797	ZC4RG26	hypothetical protein	GH39
DIU59_00560	0	0	0	0	0	0	0	0	ZC4RG27	beta-N-acetylhexosaminidase	GH3
DIU59_05830	1.2493	1.14362	0.3572	0	0	0	0	0	ZC4RG27	hydroxyacid dehydrogenase	AA4
DIU59_10630	0	0	0.311124	0	0	0	0	0	ZC4RG27	choline dehydrogenase	AA3
DIU59_13640	0.401339	0.36739	0.459003	0	0	0	0	0	ZC4RG27	amylo-alpha-1,6-glucosidase	GH78
DIU59_13780	0	0	0	0	0	0	0	0	ZC4RG27	choline dehydrogenase	AA3
DIU59_13990	0.827809	2.27335	0.946747	0	0	0	0	0	ZC4RG27	FAD-binding oxidoreductase	AA4
DIU59_14900	1.43558	0	0.820923	0	0	0	0	0	ZC4RG27	NADPH-dependent FMN reductase	AA6
DIU59_17075	0	0	0	0	0	0	0	0	ZC4RG27	FMN reductase	AA6
DIU59_18055	0	0	0	0	0	0	0	0	ZC4RG27	FAD-binding oxidoreductase	AA7
DIU60_00285	1.85046	3.10554	1.05817	0	0	1.4791	0	3.29388	ZC4RG28	hypothetical protein	GH78
DIU60_05210	1.28744	1.17853	1.65646	0	1.56366	0.257265	1.46114	1.71876	ZC4RG28	FAD-binding oxidoreductase	AA4
DIU60_05565	11.8571	16.1344	4.94781	0.719913	8.17357	5.63527	1.4548	1.71129	ZC4RG28	glycolate oxidase subunit GlcD	AA4
DIU60_05830	5.80443	1.32836	2.15748	0	0	0.463954	0	0	ZC4RG28	beta-glucosidase	GH1
DIU60_07770	0.65225	0.895614	2.79737	0	1.58439	0.521351	0.740255	0.870769	ZC4RG28	beta-N-acetylhexosaminidase	GH3
DIU60_08345	0.970372	0.71063	1.77567	0	0.235714	1.08588	0.44052	2.07275	ZC4RG28	FAD-linked oxidase	AA7
DIU60_09020	28.8548	14.8078	8.50016	0.491076	164.609	9.08581	91.2976	11.6733	ZC4RG28	1,4-beta-xylanase	GH11
DIU60_10035	0.680827	1.24647	2.33594	0.764735	0.826901	1.08838	0	3.63568	ZC4RG28	FAD-linked oxidoreductase	AA7
DIU60_10085	0.779714	1.07064	0.222936	0	0.947005	0	0	0	ZC4RG28	glycoside hydrolase	GH6
DIU60_10485	44.7507	10.9476	4.4121	0	28.1132	6.78392	0	4.12022	ZC4RG28	1,4-beta-xylanase	GH10
DIU60_10545	1.10554	3.23846	1.39082	0	1.87983	0.353467	0	1.18073	ZC4RG28	beta-galactosidase	GH42
DIU60_10555	7.47186	1.5545	3.69006	0.381488	0.824998	0.54294	0	0.906828	ZC4RG28	beta-glucosidase	GH1
DIU60_10730	9.36926	3.95848	0.824263	0	5.25206	0.576073	0	0	ZC4RG28	1,4-beta-xylanase	GH10
DIU60_11415	4.18656	3.83241	2.56504	0.335895	1.4528	1.91221	0	0	ZC4RG28	alpha-N-arabinofuranosidase	GH51
DIU60_11555	11.4038	10.7814	4.38305	0	7.49289	8.21859	4.24342	4.99157	ZC4RG28	glycosyl hydrolase	GH3
DIU60_12585	6.47662	10.4459	1.58725	0.346421	1.12374	4.19077	2.10014	0	ZC4RG28	beta-glucosidase	GH1
DIU60_12595	1.88592	1.15093	1.61767	0	0.763519	1.00496	0	1.6785	ZC4RG28	beta-glucosidase	GH1
DIU60_13405	2.30816	3.96171	1.31989	0	3.50423	1.3837	0	1.54072	ZC4RG28	sugar hydrolase	GH3
DIU60_14210	0	0.907645	0	0	0	0	0	0	ZC4RG28	FAD-linked oxidase	AA7
DIU60_14385	2.16434	2.72423	4.17708	0.303885	0.985765	1.72998	0	0	ZC4RG28	beta-xylosidase	GH39
DIU60_14620	48.638	27.1014	11.5744	1.52699	20.9142	14.0053	10.9715	4.0331	ZC4RG28	1,4-beta-xylanase	GH10
DIU60_14980	69.0199	80.9269	27.1649	8.97295	98.3173	93.4798	31.4297	19.9075	ZC4RG28	catalase/peroxidase HPI	AA2
DIU60_15655	33.3262	3.30801	3.32928	0.225503	2.43835	2.40705	0	1.07208	ZC4RG28	glycoside hydrolase family 2	GH2
DIU60_15675	9.4305	2.11747	2.03499	0	2.59333	0.284449	0	0	ZC4RG28	beta-glucosidase	GH3
DIU60_15740	11.2496	5.14898	3.21647	0.665054	3.59558	0.473258	2.68788	5.53311	ZC4RG28	FAD-binding oxidoreductase	AA7
DIU60_15950	2.52532	0.577925	2.16611	0	1.15018	0	0	0	ZC4RG28	glycoside hydrolase family 5	GH5
DIU60_17130	8.12047	4.57449	2.5004	0.350818	1.51735	1.24823	0	5.83747	ZC4RG28	xylan 1,4-beta-xylosidase	GH39
DIU60_23665	1.43172	0	2.18323	0	1.15926	0.762925	0	0	ZC4RG28	chitin-binding protein	AA10
DIU60_24815	0.725732	0.996513	1.45251	0	0.88144	0.290043	0	0	ZC4RG28	beta-mannosidase	GH2
DIU60_24820	5.86822	2.52792	3.15828	0	1.25775	3.58688	1.56706	0.921671	ZC4RG28	FAD-binding protein	AA7
DIU61_00175	0	0	0	0	0	0	0	0	ZC4RG29	arabinogalactan endo-1,4-beta-galactosidase	GH53
DIU61_00270	0	0	0.301673	2.07399	1.28147	0.843352	2.39492	0	ZC4RG29	GMC family oxidoreductase	AA3
DIU61_01110	0	0	0.556604	0.27333	0	0.389008	0	0	ZC4RG29	beta-galactosidase	GH2
DIU61_01115	0	0	0	0.894713	0	0	2.71205	0	ZC4RG29	alpha-N-arabinofuranosidase	GH43
DIU61_01425	0	0	0.512316	0.335442	0.36271	0.238703	0.67786	0.797373	ZC4RG29	glycosyl hydrolase	GH3
DIU61_02040	0	0	0.34328	0	0.364554	0.479833	0	0	ZC4RG29	serine hydrolase	GH3
DIU61_02100	0	0	0.715915	1.05469	5.32197	0	0	0	ZC4RG29	FAD-binding oxidoreductase	AA4
DIU61_02185	0	0	0	0.684264	0	0	0	0	ZC4RG29	glycoside hydrolase family 29	GH29
DIU61_02350	0	0	0	1.1364	0.614391	0.404337	0	0	ZC4RG29	glycoside hydrolase family 43 protein	GH43
DIU61_02475	0	0	0.289765	0	0	0	0	0	ZC4RG29	GMC family oxidoreductase	AA3
DIU61_02955	0	0	0	0.514614	1.66934	0.244136	0.693287	0	ZC4RG29	FAD-binding oxidoreductase	AA7
DIU61_03680	0	0	0	0	0	0	0	0	ZC4RG29	hypothetical protein	GH28
DIU61_03755	0	0	0.265188	0.26045	0.563245	0.370678	0	0	ZC4RG29	glycosyl hydrolase	GH3
DIU61_04660	0	0	0	0.292108	0	0	0	0	ZC4RG29	GMC family oxidoreductase	AA3
DIU61_04870	0	0	0	0	0.742954	0.488946	0	0	ZC4RG29	alpha-L-fucosidase	GH29
DIU61_04875	0	0	0	0.522542	0	0	0	0	ZC4RG29	beta-1,3-glucosyltransferase	GH3
DIU61_05320	0	0	0.227033	13.1556	15.4305	7.29891	4.5059	0	ZC4RG29	catalase/peroxidase HPI	AA2
DIU61_05545	0	0	0	1.13145	0	0	0	0	ZC4RG29	sorbosone dehydrogenase	AA12
DIU61_06320	0	0	0	0	0	0	0	0	ZC4RG29	glycosylase	GH43
DIU61_06360	0	0	0	0.968449	0	3.21607	0	0	ZC4RG29	hypothetical protein	GH26
DIU61_06595	0	0	0	0.694292	0.375366	0	0	0	ZC4RG29	glycoside hydrolase	GH43
DIU61_06635	0	0	0	1.03926	5.24414	0	0	0	ZC4RG29	hypothetical protein	GH5
DIU61_06755	0	0	0	0	0	0	0	0	ZC4RG29	glycoside hydrolase family 2	GH2
DIU61_06880	0	0	0	0	0	0	0	1.80949	ZC4RG29	alpha-L-fucosidase	GH29
DIU61_07415	0	0	0.303845	0.298416	0	0.424712	1.20608	0	ZC4RG29	GMC family oxidoreductase	AA3
DIU61_08840	0	0	0	0.231808	1.00261	0	1.87375	0	ZC4RG29	b-N-acetylglucosaminidase	GH3
DIU61_09270	0	0	0.37884	0.372072	0	0	0	0	ZC4RG29	hypothetical protein	GH42
DIU61_10230	0	0	0.367969	0	0.390773	0.257172	0	0	ZC4RG29	alpha-L-rhamnosidase	GH78
DIU61_10815	0	0	0.405208	0	0.860638	0	0	0	ZC4RG29	glycoside hydrolase	GH10
DIU61_10830	0	0	0.18479	0.181489	0	0.774893	0	0	ZC4RG29	hypothetical protein	GH78
DIU61_10855	0	0	0.181415	0	0.770629	0	0.720105	0.847066	ZC4RG29	hypothetical protein	GH78
DIU61_10875	0	2.13002	0.443529	3.92044	7.53624	5.88962	1.76054	4.14187	ZC4RG29	glycosyl hydrolase family 5	GH5
DIU61_11340	0	0	0.275127	1.08085	0.584355	0.38457	1.09209	0	ZC4RG29	glycoside hydrolase	GH9
DIU61_11355	0	0	0	0	0.497594	0.327472	0	0	ZC4RG29	alpha-glucuronidase	GH67
DIU61_11365	0	0	0	0	2.30364	0	0	0	ZC4RG29	glycosyl hydrolase	GH3
DIU61_11475	0	0	0	0.649426	2.80887	0.693206	1.31236	0	ZC4RG29	beta-xylosidase	GH43
DIU61_11480	0	0	0	0.597191	1.29147	1.69987	0	0	ZC4RG29	beta-glucosidase	GH3
DIU61_11490	0	0	0	0.279786	2.72277	0	0	0	ZC4RG29	xylosidase	GH43
DIU61_11690	0	0	0.58556	0.862648	1.2437	0.409245	2.32432	1.36706	ZC4RG29	GMC family oxidoreductase	AA3
DIU61_13635	0	0	0	0	0	0	0	0	ZC4RG29	GMC family oxidoreductase	AA3
DIU61_16605	0	0	0	0.34355	0	0.488946	0	0	ZC4RG29	hypothetical protein	GH5
DIU61_16830	0	0	0	0	2.82115	1.54719	0	0	ZC4RG29	alpha-N-arabinofuranosidase	GH51
DIU61_17630	0	0	0	0	0	0	0	0	ZC4RG29	beta-mannosidase	GH26
DIU61_17705	0	0	0	0.575099	0.621848	0	0	0	ZC4RG29	GMC family oxidoreductase	AA3
DIU61_19070	0	0	0	0	2.13876	0.703772	0	0	ZC4RG29	glycoside hydrolase	GH8
DIU61_19990	0	0	0	0	0	0	0	0	ZC4RG29	arabinan endo-1,5-alpha-L-arabinosidase	GH43
DIU62_02330	0	0.521098	0.48828	0	0.691387	0.455009	0	0	ZC4RG30	FAD-binding oxidoreductase	AA4
DIU62_02530	0	1.70462	1.24232	2.09163	2.63861	0.248071	0	0	ZC4RG30	FAD-binding oxidoreductase	AA4
DIU62_03725	0	0	1.2132	0.595761	1.28838	0	0	0	ZC4RG30	alpha-N-arabinofuranosidase	GH51
DIU62_04765	0	0	0.416537	1.63638	3.53881	0.582232	0	0	ZC4RG30	NAD(P)H-quinone oxidoreductase	AA6
DIU62_05755	0	0.579164	0.361793	0.355329	0.768427	0	0	0	ZC4RG30	hydroxyacid dehydrogenase	AA4
DIU62_06470	0	0.708148	0.442366	0.217232	1.87912	0	0	0	ZC4RG30	1,4-beta-xylanase	GH10
DIU62_06480	0.550159	0	0	0.926944	1.33639	0	0	0	ZC4RG30	glycoside hydrolase 43 family protein	GH43
DIU62_07135	0.786639	7.56102	3.26127	13.3643	24.8408	19.3347	3.12472	1.05018	ZC4RG30	catalase/peroxidase HPI	AA2
DIU62_07450	0.36242	0	0	0	0.440179	0	0	0	ZC4RG30	1,4-beta-D-glucan glucohydrolase	GH3
DIU62_08260	0	0.779643	0	1.19582	2.06884	0	0	0	ZC4RG30	beta-N-acetylhexosaminidase	GH3
DIU62_09040	0	0	0.475447	0.933905	1.34643	0.44305	0	0	ZC4RG30	alpha-N-arabinofuranosidase	GH51
DIU62_09810	0	0	0.636319	0.62495	1.3515	0	0	0	ZC4RG30	alpha-N-arabinofuranosidase	GH51
DIU62_10600	0	0	0.228879	0.67437	1.45838	0	0	1.06869	ZC4RG30	alpha-glucuronidase	GH67
DIU62_12570	0	0	0	0.428107	1.85163	0	0	0	ZC4RG30	dehydrogenase	AA6
DIU62_13285	0	0	0	1.28377	0.694063	0	0	0	ZC4RG30	FAD-linked oxidase	AA7
DIU62_13490	0	0	0.132386	0	0	0	0	0	ZC4RG30	beta-glucosidase	GH3
DIU62_14605	0	0	0	0.658452	0.711977	0	0	0	ZC4RG30	glycoside hydrolase	GH43
DIU62_15370	0	0	0.455494	1.49119	4.51474	0	0	0	ZC4RG30	sorbosone dehydrogenase	AA12
DIU62_15730	1.91584	0.584592	0.730367	2.51061	1.16344	0	0	0	ZC4RG30	FAD-binding oxidoreductase	AA4
DIU62_15785	0	1.1524	0.287953	0.282809	0.611596	0.201249	0	0	ZC4RG30	amylo-alpha-1,6-glucosidase	GH78
DIU63_01105	2.42784	5.18575	2.0825	0	2.45728	0.970298	5.97006	1.08041	ZC4RG31	amylo-alpha-1,6-glucosidase	GH78
DIU63_02050	1.22342	0.559965	0.349799	0	0	1.46684	0	0	ZC4RG31	FAD-binding oxidoreductase	AA4
DIU63_04320	0	0.574242	0.717436	0	1.52379	2.00565	0	0	ZC4RG31	FAD-binding oxidoreductase	AA4
DIU63_05070	1.12763	1.80643	0.644824	0.158326	1.36957	0.901329	1.27978	0	ZC4RG31	2-keto-gluconate dehydrogenase	AA3
DIU63_07620	1.04207	0	0.595894	0	0	0.416467	1.18267	0	ZC4RG31	GMC family oxidoreductase	AA3
DIU63_08310	0	4.00212	1.00002	0	0	0.698908	3.96946	2.33466	ZC4RG31	beta-N-acetylhexosaminidase	GH3
DIU63_08375	0	0.991234	0.619205	0	0.526063	0.346207	1.96629	0	ZC4RG31	thioredoxin domain-containing protein	GH9
DIU63_08760	0	0	0.816951	0	0	0	0	0	ZC4RG31	NADPH-dependent FMN reductase	AA6
DIU63_10510	0	1.04758	0.654405	0	0	0	0	0	ZC4RG31	hydroxyacid dehydrogenase	AA4
DIU63_10760	0	1.56632	1.3046	0	0	0	2.58922	0	ZC4RG31	dehydrogenase	AA3
DIU63_11195	0.550159	1.00724	0.629204	0	0	0	0	0	ZC4RG31	FAD-dependent oxidoreductase	GH11
DIU63_11695	0	0	0.935095	0.306129	0.662029	0	0	0	ZC4RG31	choline dehydrogenase	AA3
DIU63_14810	0.571087	0.261389	0.653139	0	0	1.36943	0	0	ZC4RG31	choline dehydrogenase	AA3
DIU64_01230	0.6885	3.46643	6.20095	4.7368	0.41811	2.47647	2.34419	0	ZC4RG32	hypothetical protein	GH39
DIU64_01355	0.63133	0	4.33223	4.07754	0	0.504629	0	0	ZC4RG32	hypothetical protein	GH10
DIU64_02720	1.48318	3.80161	12.2132	6.6639	0.720561	6.63893	1.34664	0	ZC4RG32	alpha-N-arabinofuranosidase	GH51
DIU64_02730	0.349548	0.31998	5.69673	0.392628	0	0.279398	0	0	ZC4RG32	alpha-N-arabinofuranosidase	GH51
DIU64_02735	0.668243	0.305858	4.39446	0.844425	0	0.4006	0	0	ZC4RG32	arabinanase	GH43
DIU64_03135	1.13486	3.11658	7.86858	18.9615	0	2.49453	0	0	ZC4RG32	beta-galactosidase subunit alpha	GH2
DIU64_03240	1.80154	1.64914	10.3019	34.9065	0.729354	9.83992	0	0	ZC4RG32	alpha-N-arabinofuranosidase	GH51
DIU64_03775	0	1.04019	2.27426	0.319089	0	1.3624	0	0	ZC4RG32	polygalacturonase	GH28
DIU64_04370	1.01171	2.54686	4.1944	7.95482	0.614391	1.21301	0	0	ZC4RG32	glycoside hydrolase family 2	GH2
DIU64_04945	1.15483	6.87143	13.4552	39.4823	0.350651	2.53844	0	0	ZC4RG32	alpha-mannosidase	GH38
DIU64_05350	0.598079	1.64246	5.98509	1.84742	0	0.478051	0	0	ZC4RG32	beta-mannosidase	GH26
DIU64_05355	0.450996	4.5413	3.73951	1.89967	0	2.16292	0	0	ZC4RG32	cellulase	GH5
DIU64_05730	0.858706	1.1791	3.80557	20.1347	1.04295	3.94665	0	0	ZC4RG32	alpha-glucuronidase	GH67
DIU64_06360	1.56771	2.15264	2.68943	5.50288	0	0	0	0	ZC4RG32	1,4-beta-xylanase	GH10
DIU64_06805	1.12548	0.515139	1.93079	1.89629	0	0	0	0	ZC4RG32	beta-N-acetylhexosaminidase	GH3
DIU64_06950	2.7889	3.57418	4.62493	2.19283	0.677455	1.33752	0	0	ZC4RG32	beta-galactosidase	GH2
DIU64_08375	1.4918	3.41402	5.11841	18.3275	0.905935	0.894309	0	0	ZC4RG32	beta-galactosidase	GH2
DIU64_08495	1.19859	2.1944	2.57024	0.673153	0	0.479022	0	0	ZC4RG32	alpha-L-fucosidase	GH29
DIU64_08610	0	0	1.47527	2.29411	0	0	0	0	ZC4RG32	hypothetical protein	GH10
DIU64_08855	0.430605	2.75926	9.72636	20.4353	1.04599	3.09769	0	0	ZC4RG32	beta-galactosidase	GH42
DIU64_09110	0.804866	2.94713	2.99165	7.45851	0.977554	1.60835	0	0	ZC4RG32	glycosyl hydrolase	GH3
DIU64_09310	0.656602	7.81377	10.7009	27.2884	0.398739	3.6738	0	0	ZC4RG32	beta-glucosidase	GH1
DIU64_09350	0	0	2.57614	5.06024	0	0.553986	0	0	ZC4RG32	arabinanase	GH43
DIU64_09545	0	2.21659	3.32319	8.43153	0	1.35483	0	0	ZC4RG32	beta-galactosidase	GH29
DIU64_09805	0.752553	2.41113	15.9226	68.6808	0.914017	6.31601	0	0	ZC4RG32	beta-glucosidase	GH3
DIU64_10110	2.11062	4.50818	3.6208	2.37074	0.427243	0	1.59693	0	ZC4RG32	thermostable celloxylanase	GH10
DIU64_10260	0	0.545278	3.91719	3.34539	0	0.476123	0	0	ZC4RG32	beta-xylosidase	GH43
DIU64_10320	0.593272	1.08617	4.2407	14.6606	0	0.948418	0	0	ZC4RG32	alpha-N-arabinofuranosidase	GH51
DIU64_10420	0	0.306089	2.67691	2.06571	0	0.133634	0	0	ZC4RG32	alpha-L-rhamnosidase	GH78
DIU64_10610	2.09564	7.03401	12.3831	27.6585	0	4.46684	0	0	ZC4RG32	alpha-L-fucosidase	GH29
DIU64_11145	0.405009	0.370749	3.0108	1.47851	0	0	0	0	ZC4RG32	glycosyl hydrolase	GH3
DIU64_11325	0.848019	0	1.81849	1.30973	0	0	0	0	ZC4RG32	alpha-N-arabinofuranosidase	GH51
DIU64_11505	0	1.41506	0.294654	1.30225	0	3.29491	1.16959	0	ZC4RG32	beta-glucosidase	GH3
DIU64_12730	0	0	0	0	0	0	0	0	ZC4RG32	beta-galactosidase	GH2
DIU64_12850	0	1.51133	1.18012	0	0	0.659827	0	0	ZC4RG32	thermostable celloxylanase	GH10
DIU64_13010	0.458941	2.31065	3.67416	9.66568	0.557408	0.733673	0	0	ZC4RG32	glycoside hydrolase family 2	GH2
DIU64_13350	0	0.895944	3.35807	3.84776	0	0	0	0	ZC4RG32	glycoside hydrolase family 5 protein	GH5
DIU64_13435	0	1.85262	0.77153	0	0.819343	3.23531	0	0	ZC4RG32	beta-galactosidase	GH42
DIU65_00720	0	0	0	0	0	0.335225	0	0	ZC4RG33	beta-mannosidase	GH2
DIU65_01815	0	0	0	0	0	0	0	0	ZC4RG33	beta-N-acetylhexosaminidase	GH3
DIU65_04550	0	0	0	0	1.48899	0	2.78274	0	ZC4RG33	FAD-binding oxidoreductase	AA4
DIU65_04905	0	0	0	0	0	0	0	0	ZC4RG33	FAD-binding oxidoreductase	AA4
DIU65_07535	0	0	0	0	0	0	0	0	ZC4RG33	choline dehydrogenase	AA3
DIU65_07745	0	0	0.357957	0	0	0	0	0	ZC4RG33	FAD-binding oxidoreductase	AA4
DIU65_07895	0	0	0	0	0.402318	0	0	0	ZC4RG33	sorbosone dehydrogenase	AA12
DIU65_08450	0	0	0	0	0	0	0	0	ZC4RG33	hydroxyacid dehydrogenase	AA4
DIU65_10120	0.533266	0	0.304943	0	0.647681	0	1.21044	0	ZC4RG33	choline dehydrogenase	AA3
DIU65_10360	0	0	0	0	0	0.250706	0	0	ZC4RG33	FAD-binding oxidoreductase	AA7
DIU65_10545	0	0	0	0	0.747601	0	0	0	ZC4RG33	FAD-linked oxidase	AA7
DIU65_10795	0	0	0	0	0	0	0	0	ZC4RG33	endoglucanase	GH5
DIU65_12535	0	0	0.565933	0	0	0	0	0	ZC4RG33	alanine-phosphoribitol ligase	AA3
DIU65_12545	0	0	0	0	0	0	0	0	ZC4RG33	GMC family oxidoreductase	AA3
DIU65_14905	0	0	0	0	0.664483	0	0	0	ZC4RG33	hypothetical protein	AA3
DIU65_15510	0	0	0	0	8.27537	0	3.09313	12.7347	ZC4RG33	NADPH-dependent FMN reductase	AA6
DIU65_17490	0	0	0	0	0	0	0	0	ZC4RG33	FMN reductase	AA6
DIU66_03715	6.98946	5.23491	7.08532	26.5859	0	6.60253	0	0	ZC4RG34	6-phospho-beta-glucosidase	GH1
DIU66_05130	10.6642	9.18787	6.45692	45.624	0	2.50706	0	0	ZC4RG34	FAD-binding oxidoreductase	AA4
DIU66_05875	2.23837	2.34174	3.10854	55.1337	0	6.64543	0	0	ZC4RG34	6-phospho-beta-glucosidase	GH1
DIU66_06120	0.415652	0	2.37686	1.05048	0	0	0	0	ZC4RG34	hypothetical protein	GH10
DIU66_07780	3.40413	3.73941	13.0423	53.3403	0.826901	22.8561	0	0	ZC4RG34	copper amine oxidase	GH26
DIU66_07975	2.62058	1.19945	1.12391	12.1422	0	2.88015	0	0	ZC4RG34	copper amine oxidase	GH26
DIU66_10800	0	0	3.67702	6.31982	0	0	0	0	ZC4RG34	NADPH-dependent FMN reductase	AA6
DIU67_07255	0.490723	0.449213	0	0	2.38404	0.392241	5.56934	0	ZC4RG35	hypothetical protein	GH26
DIU67_08720	0	0	0.806544	0	0	0	0	0	ZC4RG35	hypothetical protein	AA7
DIU68_00900	0	0.594449	0	0	0	0	1.474	0	ZC4RG36	hypothetical protein	GH39
DIU68_01960	0	0	0.559885	0.183294	0	0	0	0	ZC4RG36	alfa-L-rhamnosidase RamA	GH78
DIU68_02975	0	0	0.424212	0	0.901003	0	0	0	ZC4RG36	hypothetical protein	GH2
DIU68_02985	0	0.55196	1.2068	1.01592	0.732333	1.92783	1.36864	1.60994	ZC4RG36	alpha-N-arabinofuranosidase	GH51
DIU68_03625	0	0	0	0	0.584355	0	0	1.92695	ZC4RG36	beta-galactosidase	GH2
DIU68_04215	0	0	0.405208	0	0	0	0	0	ZC4RG36	hypothetical protein	GH2
DIU68_04680	0	0	0	0.1792	0	0	0	5.11169	ZC4RG36	hypothetical protein	AA7
DIU68_04700	0	0	0.225919	0.887529	2.87903	0.631574	0	5.27433	ZC4RG36	hypothetical protein	GH5
DIU68_05500	0	4.22582	2.30982	0.324078	5.25634	0.461234	11.1332	0	ZC4RG36	glucose-methanol-choline oxidoreductase	AA3
DIU68_05800	0	0	0.251744	0	0	0.351886	0	2.3509	ZC4RG36	hypothetical protein	GH29
DIU68_06335	0	0	0	0	0	0	6.82926	0	ZC4RG36	beta-glucosidase	GH3
DIU68_06440	0	0	0.564042	0.276982	2.99498	0.394206	1.11945	0	ZC4RG36	hypothetical protein	GH39
DIU68_06450	0	0.638448	0.29912	0.19585	0.423542	0.557476	0.791548	0	ZC4RG36	hypothetical protein	GH5
DIU68_06625	0	0	0.377992	0	0	1.05671	1.5004	1.76493	ZC4RG36	beta-glucosidase	GH1
DIU68_06645	0	0	0	0	0	0	0	0	ZC4RG36	beta-galactosidase	GH2
DIU68_06785	0.15069	0	0.172341	0.169262	0	0.722689	2.39431	0.804698	ZC4RG36	hypothetical protein	GH38
DIU68_07330	0	0	0	0	2.52831	0	0	2.77909	ZC4RG36	hypothetical protein	GH39
DIU68_07510	0	0	0	0.156483	0.338408	0.445419	0	3.71974	ZC4RG36	alpha-mannosidase	GH38
DIU68_07685	0.176235	0	0.403111	0	0.856186	0.281733	0.800053	0	ZC4RG36	hypothetical protein	GH38
DIU68_07700	0	0	0	0	0	0	0	1.12352	ZC4RG36	glycosyl hydrolase	GH3
DIU68_07820	0	0	0.344096	0	0	0	0	1.60666	ZC4RG36	hypothetical protein	GH51
DIU68_08675	0	0	0.478743	1.41057	1.01682	1.33836	0	2.23536	ZC4RG36	arabinan endo-1,5-alpha-L-arabinosidase	GH43
DIU68_08680	0	0.518102	0	0	0.687411	0	5.78108	0	ZC4RG36	hypothetical protein	GH43
DIU68_08685	0	2.2921	2.14774	0.351562	4.56169	1.0007	14.2087	0	ZC4RG36	alpha-N-arabinofuranosidase	GH51
DIU68_08950	0	0.412846	1.03159	0	0	0	0	0	ZC4RG36	hypothetical protein	GH39
DIU68_11550	0.726029	0	0.622758	0.815509	0.881802	1.16065	9.88787	0	ZC4RG36	hypothetical protein	GH5
DIU68_13070	0	0	0	0	0.716244	0	0	0	ZC4RG36	phytoene desaturase	AA3
DIU68_13085	0	0	0.392339	0	1.24996	0.548408	0.389336	2.74788	ZC4RG36	hypothetical protein	GH2
DIU68_13090	0	0	0.209042	0	0.443994	0	1.65954	0	ZC4RG36	alpha-mannosidase	GH38
DIU68_13790	0	0.366394	0	0	0.486126	0.63985	0.90851	0	ZC4RG36	hypothetical protein	AA3
DIU68_14555	0	0.691834	0	0	0	0	0	4.03585	ZC4RG36	hypothetical protein	GH39
DIU68_15240	0	0	0	0	0	0	1.77923	0	ZC4RG36	hypothetical protein	GH39
DIU68_15535	0	0.985212	0.923164	0.604447	3.9215	1.50546	4.88586	4.31046	ZC4RG36	hypothetical protein	GH3
DIU68_15950	0	0	0	0	2.4257	0	0	0	ZC4RG36	glycoside hydrolase	GH43
DIU68_16855	0	0	0	0	0.906317	0	0	1.99242	ZC4RG36	hypothetical protein	GH8
DIU68_17045	0	0	0.348596	0.0855919	0	0.243632	0.691856	0.813836	ZC4RG36	beta-N-acetylhexosaminidase	GH3
DIU68_17275	0	1.09276	1.53591	0.502824	2.89972	2.14688	13.5481	6.37468	ZC4RG36	hypothetical protein	GH39
DIU68_17700	0	0	0.664014	0	0.564131	0.742521	1.05429	1.24017	ZC4RG36	hypothetical protein	GH39
DIU68_17975	0	0	0.866569	0.425543	0.460136	1.21128	0	1.01155	ZC4RG36	beta-glucosidase	GH1
DIU68_18540	1.7419	0.398638	1.24511	0	4.76017	2.08848	5.93078	2.32547	ZC4RG36	hypothetical protein	GH39
DIU68_19300	0	0.593145	0.370526	0	0	1.03584	2.94153	1.73007	ZC4RG36	2-hydroxy-acid oxidase	AA7
DIU68_19450	0	0	0.915221	0	0	0	5.18981	4.88386	ZC4RG36	hypothetical protein	GH39
DIU68_20120	0	0.892001	0.835824	0.547261	1.1835	4.28379	2.21181	0	ZC4RG36	beta-glucosidase	GH3
DIU68_20205	0	0	0	0	0	0.865519	1.22893	1.4456	ZC4RG36	hypothetical protein	GH39
DIU68_20345	0	1.61199	0	0	2.13876	2.81509	7.99417	28.2108	ZC4RG36	flavodoxin	AA6
DIU68_21185	0	0	0	0	2.1317	0.467632	7.30378	0	ZC4RG36	beta-N-acetylhexosaminidase	GH3
DIU68_21215	0	0.576692	0.180124	1.06144	2.67802	0	16.4446	5.04625	ZC4RG36	FAD-linked oxidase	AA7
DIU68_21295	0	0	0.445871	0	0	0	0	0	ZC4RG36	hypothetical protein	GH39
DIU69_02420	0	0.586707	7.87985	1.25985	0.778435	0.512297	0	0	ZC4RG37	6-phospho-beta-glucosidase	GH1
DIU69_03260	0	0.545278	9.87813	3.67993	0	0	0	0	ZC4RG37	FAD-binding oxidoreductase	AA7
DIU69_03265	0.763582	1.04849	10.2612	1.9298	0	0.61034	0	0	ZC4RG37	FAD-binding oxidoreductase	AA7
DIU69_03275	0	1.54033	14.8181	1.70104	1.63495	0	0.76388	0	ZC4RG37	2-hydroxy-acid oxidase	AA4
DIU69_03805	0	0	2.54877	0.910266	0	0.647753	0	0	ZC4RG37	hypothetical protein	GH2
DIU69_05135	3.58941	2.78027	20.052	7.28823	0.670697	6.4002	1.25345	0	ZC4RG37	FAD-binding oxidoreductase	AA7
DIU69_07085	0.462294	0	2.77576	0.389452	0.561481	0.369517	0	0	ZC4RG37	FAD-binding oxidoreductase	AA7
DIU70_03640	0	0	2.21829	1.45244	0	3.1007	0	0	ZC4RG38	2-hydroxy-acid oxidase	AA4
DIU70_04455	0	0	0.452241	0	0	0.632138	0	0	ZC4RG38	6-phospho-beta-glucosidase	GH1
DIU70_05205	0	0	1.16797	0.573551	0	1.08838	0	0	ZC4RG38	glycoside hydrolase family 5	GH5
DIU70_06630	0	0	0.597299	0.293314	0	0	0	0	ZC4RG38	6-phospho-beta-glucosidase	GH1
DIU70_06810	0	0	1.32872	1.04399	0	0	0	0	ZC4RG38	sorbosone dehydrogenase	AA12
DIU70_06885	0	0	0	0.544983	0	0.310252	0	0	ZC4RG38	hypothetical protein	GH2
DIU70_08600	0	0	0.906099	0	0	0.633269	0	0	ZC4RG38	hypothetical protein	GH1
DIU70_09600	0	0	0	0	0	0	0	0	ZC4RG38	hypothetical protein	AA6
DIU70_10860	0	0	0.287463	0.282327	0	0	0	0	ZC4RG38	glycoside hydrolase	GH43
DIU70_13570	0	0	0.3572	0	0	0.499291	0	0	ZC4RG38	glycolate oxidase subunit GlcD	AA4
DIU70_14495	0	0	0.457552	0	0	0	0	0	ZC4RG38	hypothetical protein	GH5
DIU70_14720	0	0	0	0	2.04914	0.67428	0	0	ZC4RG38	hypothetical protein	AA6
DIU71_00550	0	0	0	0	0	0	0	0	ZC4RG39	FAD-binding oxidoreductase	AA7
DIU71_01215	0.606959	0	0	0	0	0	0	0	ZC4RG39	amylo-alpha-1,6-glucosidase	GH78
DIU71_01825	0	0	0	0	0	0	0	0	ZC4RG39	ACP phosphodiesterase	AA6
DIU71_02130	0.553251	0	0.316371	0	0	0	0	0	ZC4RG39	oxidoreductase	AA3
DIU71_03650	0	0	0	0.525301	0	0	0	0	ZC4RG39	beta-xylosidase	GH39
DIU71_04030	0.407431	0	0	0	0	0	0	0	ZC4RG39	beta-glucosidase	GH3
DIU71_04215	0	0	0	0	0	0	0	0	ZC4RG39	glucan 1,4-alpha-glucosidase	GH3
DIU71_04230	0	0	0	0	0	0.327018	0	0	ZC4RG39	alpha-glucuronidase	GH67
DIU71_06245	0	0	0	0	0	0	0	0	ZC4RG39	2-keto-gluconate dehydrogenase	AA3
DIU71_07750	1.05741	0	0	0	0	0	0	0	ZC4RG39	1,4-beta-D-glucan glucohydrolase	GH3
DIU71_07790	0	0	0	0	0	0.435689	0	0	ZC4RG39	hypothetical protein	AA3
DIU71_10440	0	0	0	0	0	0	0	0	ZC4RG39	beta-N-acetylhexosaminidase	GH3
DIU71_11005	0	0	0	0	0	0	0	0	ZC4RG39	oxidoreductase	AA3
DIU71_12475	0	0	0	0	0	0	0	0	ZC4RG39	sorbosone dehydrogenase	AA12
DIU71_12490	0	0	0	0	0	0	0	0	ZC4RG39	FAD-binding oxidoreductase	AA4
DIU71_14590	0	0	0	0	0	0	0	0	ZC4RG39	hypothetical protein	AA3
DIU71_14960	0	0	0	0	0	0	0	0	ZC4RG39	beta-glucosidase	GH3
DIU71_14975	0	0	0	0	0	0.293287	0	0	ZC4RG39	glycoside hydrolase	GH9
DIU71_16575	0	0	0	0	0	0	0	0	ZC4RG39	FAD-binding oxidoreductase	AA7
DIU71_17475	0.546088	0	0.312275	0	0	0	0	0	ZC4RG39	alpha-N-arabinofuranosidase	GH51
DIU71_18180	0	0	0	0	0	0	0	0	ZC4RG39	hydroxyacid dehydrogenase	AA7
DIU72_00760	0	0	0	0	0.980673	0	4.58189	0	ZC4RG40	beta-N-acetylhexosaminidase	GH3
DIU72_01910	0	0.527197	0.65866	0	0.699478	0	1.96086	0	ZC4RG40	GMC family oxidoreductase	AA3
DIU72_02975	0	0.264631	0	0	0.702218	0.231069	2.62472	1.54374	ZC4RG40	hypothetical protein	AA3
DIU72_06275	0.567065	0	0	0	1.37746	0	1.28715	1.51409	ZC4RG40	FAD-binding oxidoreductase	AA7
DIU72_08265	0	0	0	0	0	1.03357	5.87017	0	ZC4RG40	FAD-linked oxidase	AA4
DIU73_00930	0	0	0.464262	0	0	0	0	0	ZC4RG41	hypothetical protein	GH6
DIU73_01395	0	0	0	0	0	0	0	0	ZC4RG41	alpha-L-arabinofuranosidase	GH51
DIU73_01400	0	0	0.397574	0	0	0	0	0	ZC4RG41	1,4-beta-xylanase	GH10
DIU73_01405	0	0	0.228879	0	0	0	0	0	ZC4RG41	glycosyl hydrolase	GH3
DIU73_01940	0	0	0.631034	0	0	0	0	0	ZC4RG41	glycosyl hydrolase	GH3
DIU73_02065	0.33911	0	0.193916	0	0	0	0	0	ZC4RG41	beta-mannosidase	GH2
DIU73_02885	0	0	0.874499	0	0	0	0	1.63329	ZC4RG41	beta-glucosidase	GH1
DIU73_03000	0	0	0	0	0	0	0	0	ZC4RG41	beta-N-acetylhexosaminidase	GH3
DIU73_03050	0	0	0	0	0	0	0	0	ZC4RG41	endoglucanase	GH5
DIU73_03410	0	0	0.689598	0	0	0	0	0	ZC4RG41	glycoside hydrolase family 43 protein	GH43
DIU73_04195	0	0.992447	0	0	0	0	0	0	ZC4RG41	hypothetical protein	GH5
DIU73_04465	0	2.91142	0.909353	1.78621	1.93141	0	3.60957	4.24597	ZC4RG41	ACP phosphodiesterase	AA6
DIU73_04725	0	0	0	0	0	0	0	0	ZC4RG41	FAD-binding protein	AA7
DIU73_05200	0	0	0	0	0	0	0	0	ZC4RG41	beta-glucosidase	GH3
DIU73_05690	0	0	0	0.336122	0	0	0	0	ZC4RG41	FAD-binding oxidoreductase	AA7
DIU73_06545	0	0	0	0	0	0	0	0	ZC4RG41	hypothetical protein	AA6
DIU73_07170	0.361533	0	0.310108	0	0	0	0	0	ZC4RG41	glycosyl hydrolase	GH3
DIU73_07430	0	0.620374	0.387536	0.380612	0	0	0	0	ZC4RG41	beta-glucosidase	GH1
DIU73_08680	0	0	0.853428	0	0	0	0	0	ZC4RG41	hypothetical protein	GH3
DIU73_09375	1.15033	1.57954	0	0	0	0	1.30554	0	ZC4RG41	beta-glucosidase	GH3
DIU74_01360	0.866688	0	0.247803	0	0	0	0	0	ZC4RG42	beta-N-acetylhexosaminidase	GH3
DIU74_04965	5.53597	0.53344	1.66615	0	1.41552	0	0	0	ZC4RG42	FAD-binding oxidoreductase	AA7
DIU74_05200	1.36165	0	0	0	0	0	0	0	ZC4RG42	sorbosone dehydrogenase	AA12
DIU74_06590	0	0	0.793902	0	0	0	0	0	ZC4RG42	hypothetical protein	AA6
DIU74_08235	2.98737	1.36733	0.854148	0	1.81416	0	0	0	ZC4RG42	NAD(P)H-quinone oxidoreductase	AA6
DIU75_03005	0	1.47638	1.84454	0	0	0	0	0	ZC4RG43	FAD-binding oxidoreductase	AA7
DIU75_03440	0	0.539833	0.337223	0	0	0	0	0	ZC4RG43	FAD-binding protein	AA3
DIU75_04135	0	4.13113	4.10557	1.15206	3.98628	0.655854	0	0	ZC4RG43	catalase/peroxidase HPI	AA2
DIU75_04330	0	0.425186	0	0	0	0.371261	0	0	ZC4RG43	glycoside hydrolase family 2	GH2
DIU75_07180	0	1.46043	2.91936	0	0.77507	0	0	0	ZC4RG43	FAD-binding oxidoreductase	AA7
DIU75_08245	0	0.622757	0.778049	0	0	0	0	0	ZC4RG43	FAD-binding oxidoreductase	AA7
DIU75_08435	1.46406	0	1.67441	0	1.77818	0	0	0	ZC4RG43	flavodoxin family protein	AA6
DIU75_08615	0	0	0	0	0	0	0	0	ZC4RG43	1,4-beta-glucanase	GH6
DIU75_12930	0.662495	0	0.757681	0	0	0	0	0	ZC4RG43	GMC oxidoreductase	AA3
DIU75_13680	0	1.76844	0.552355	0	0	0	0	0	ZC4RG43	mycofactocin system GMC family oxidoreductase MftG	AA3
DIU75_14415	0	0	0.90664	0	0	0	0	0	ZC4RG43	choline dehydrogenase	AA3
DIU75_14470	0	0	0.293289	0	0	0	0	1.36943	ZC4RG43	GMC family oxidoreductase	AA3
DIU75_16620	0	1.27589	0.797025	0	0.846418	0	0	0	ZC4RG43	gluconolaconase	AA12
DIU75_17470	0	0	0.560298	1.10058	0	0	0	0	ZC4RG43	flavodoxin family protein	AA6
DIU75_18890	0	0.829069	1.03581	0	1.1	0.18098	0	0	ZC4RG43	alpha-mannosidase	GH38
DIU75_20765	0	0	0	0	0	0	0	0	ZC4RG43	FMN reductase (NADPH)	AA6
DIU75_22640	0	1.47156	1.83851	0	0	0	0	0	ZC4RG43	NAD(P)H-dependent oxidoreductase	AA6
DIU75_24290	0	2.08708	0	0	0	0	0	0	ZC4RG43	beta-glucosidase	GH3
DIU75_24765	0	0.688895	0	0	0	0	0	0	ZC4RG43	oxidoreductase	AA7
DIU76_01000	0	0	5.27981	11.7538	1.4952	1.96802	1.39717	0	ZC4RG44	glycoside hydrolase family 5	GH5
DIU76_01740	0	0.628875	6.41649	2.70079	0.556255	0.915194	1.03957	0	ZC4RG44	FAD-binding oxidoreductase	AA7
DIU76_03395	0	0.356252	0.556359	2.62281	0	0.466604	0	0	ZC4RG44	hypothetical protein	GH2
DIU76_04880	0.522878	0.478648	0.448503	1.32147	0	0.626913	1.18686	0.698054	ZC4RG44	FAD-binding oxidoreductase	AA7
DIU76_05460	0.618113	0	1.41384	0.347146	0.750731	0	0	0	ZC4RG44	beta-glucosidase	GH1
DIU76_05755	0.197978	0	2.83029	2.33497	0	0.632985	0	0	ZC4RG44	amylo-alpha-1,6-glucosidase	GH78
DIU76_10355	0	0	3.93369	2.57561	0.795708	0	0	0	ZC4RG44	beta-N-acetylhexosaminidase	GH3
DIU76_10570	1.39197	1.27422	0.795982	1.04235	1.40885	1.11262	0	0	ZC4RG44	hypothetical protein	GH43
DIU76_10705	0	0.85052	6.37565	4.52237	2.25692	0.495101	3.51492	0	ZC4RG44	2-hydroxy-acid oxidase	AA4
DIU77_00210	0	0	0	0	0	0	0	0	ZC4RG45	FAD-binding oxidoreductase	AA4
DIU77_00470	0	0	0.364133	0	0	0	0	1.70022	ZC4RG45	FAD-binding protein	AA4
DIU77_02160	0	0	0	0	0	0	0	0	ZC4RG45	beta-glucosidase	GH1
DIU77_02420	0	0	0	0.205223	0	0	0	0	ZC4RG45	sugar hydrolase	GH3
DIU77_02460	0	0	0.305494	0	0	0	0	0	ZC4RG45	choline dehydrogenase	AA3
DIU77_03475	0	0	0	0	0	0	0	2.73306	ZC4RG45	FAD-binding protein	AA7
DIU77_05655	0	0.471138	0	0	0	0	0	0	ZC4RG45	GMC family oxidoreductase	AA3
DIU77_05665	0	0	0	0	0	0	0	1.71502	ZC4RG45	hypothetical protein	AA7
DIU77_06100	0	0	0	0	0	0	0	0	ZC4RG45	beta-N-acetylhexosaminidase	GH3
DIU77_08235	0	0	0	0	0	0	0	0	ZC4RG45	FAD-linked oxidase	AA7
DIU77_09050	0.265196	0	0.15165	0	0	0.211974	0	0.708086	ZC4RG45	cholesterol oxidase	AA3
DIU77_10050	0	0	0.929375	0	0	0	0	0	ZC4RG45	NADPH-dependent oxidoreductase	AA6
DIU77_10185	0	0	0	0	0	0	0	1.75316	ZC4RG45	choline dehydrogenase	AA3
DIU77_10190	0	0	0	0	0	0	0	0	ZC4RG45	dehydrogenase	AA3
DIU77_11100	0	0	0	0	0	0	0	0	ZC4RG45	hypothetical protein	GH12
DIU77_11385	0	0	0	0	0	0	0	0	ZC4RG45	flavodoxin	AA6
DIU77_11515	0	0	0	0	0	0	0	2.10036	ZC4RG45	chitin-binding protein	AA10
DIU77_13140	0	0	0	0	0	0	3.29056	0	ZC4RG45	NAD(P)H dehydrogenase	AA6
DIU77_14660	0	0	1.97855	0	0	0	0	0	ZC4RG45	chitin-binding protein	AA10
DIU77_15190	0	0	0	0	0	0	0	0	ZC4RG45	glycoside hydrolase family 2	GH2
DIU77_16205	3.47264	1.90733	1.19148	0.910147	3.09299	5.55144	41.5139	51.9239	ZC4RG45	catalase/peroxidase HPI	AA2
DIU77_16815	0	0	0	0	0	0	0	0	ZC4RG45	hypothetical protein	GH12
DIU77_16990	0	1.11225	0	0	0	0	0	3.24418	ZC4RG45	beta-glucosidase	GH3
DIU77_19515	0	1.74999	0.364395	0	4.64373	2.03739	11.5714	1.70144	ZC4RG45	hypothetical protein	AA2
DIU77_19740	0	0	0	0	0	0	0	0	ZC4RG45	beta-glucosidase	GH3
DIU77_20380	0	0	0.327414	0	0	0.457656	0	1.52877	ZC4RG45	FAD-linked oxidase	AA7
DIU78_01565	0	0.442592	0	0.13577	3.52336	0	0	1.29094	ZC4RG46	glycoside hydrolase family 10	GH10
DIU78_02475	2.67903	0.613103	3.3512	4.32574	44.1301	0	3.0405	1.78829	ZC4RG46	hypothetical protein	GH3
DIU78_03450	0	0	0	1.45669	11.0257	1.03659	0	6.92535	ZC4RG46	NADPH-dependent FMN reductase	AA6
DIU78_03575	0	0	1.16172	0.570482	7.40228	0	0	2.71217	ZC4RG46	beta-xylosidase	GH39
DIU78_03640	0	0	0.74432	0	0	0	0	0	ZC4RG46	hypothetical protein	AA7
DIU78_03655	0	0	0	0	0.972692	0	0	0	ZC4RG46	beta-N-acetylhexosaminidase	GH3
DIU78_03695	0	0	0.7144	0	1.51735	0	0	0	ZC4RG46	glycoside hydrolase	GH5
DIU78_04385	0	0	0	0	1.35363	0	0	0.743947	ZC4RG46	FAD-binding oxidoreductase	AA7
DIU78_04435	0.818628	0	0.468123	0.45976	0	0	0	2.18577	ZC4RG46	arabinan endo-1,5-alpha-L-arabinosidase	GH43
DIU78_04570	0	0	1.37638	1.01385	14.6168	0	0.682926	0	ZC4RG46	hypothetical protein	GH12
DIU78_05350	0	0	0	0	1.49833	0	1.40009	0	ZC4RG46	hypothetical protein	GH26
DIU78_05470	0	0	0.759385	1.11873	18.9515	0	4.52144	1.77287	ZC4RG46	glycoside hydrolase	GH1
DIU78_05850	0	0	0.589788	0	3.50749	0	0	0	ZC4RG46	beta-glucosidase	GH3
DIU78_05965	0	0	0.317495	0	1.34868	0	0	0	ZC4RG46	hypothetical protein	GH43
DIU78_06280	0	0	0.822256	0	0	0	0	0	ZC4RG46	beta-glucosidase	GH1
DIU78_06495	0	0	0.444697	0	0.472255	0	0	0	ZC4RG46	hypothetical protein	GH8
DIU78_07160	0	0	0	0	1.92107	0	0	0	ZC4RG46	hypothetical protein	GH12
DIU78_07285	0.487482	0	2.09071	2.60092	26.6433	0	0	0	ZC4RG46	hypothetical protein	GH10
DIU78_07570	0	0	0	0.987808	2.56346	0	0	0	ZC4RG46	glycoside hydrolase	GH8
DIU78_08850	0	0	0.50651	0.24873	4.30319	0.353997	0	0	ZC4RG46	hypothetical protein	GH5
DIU78_09005	0	0	0	0.397206	3.43596	0	0	0.755352	ZC4RG46	hypothetical protein	GH10
DIU78_09390	0	0	0.784475	1.54092	3.33236	0.731021	1.03796	1.22096	ZC4RG46	amylo-alpha-1,6-glucosidase	GH78
DIU78_09405	0.811875	0.743198	0.464262	0.911934	18.2422	0.648941	0	0	ZC4RG46	hypothetical protein	GH6
DIU78_09950	0.730018	0	1.39151	1.36665	19.2107	0	1.10469	0	ZC4RG46	hypothetical protein	GH12
DIU78_10700	0	0	0.842622	1.10342	7.35758	0	0	0.437155	ZC4RG46	hypothetical protein	GH8
DIU78_11635	1.20675	0	0.345034	0.677739	5.12983	0	0	0	ZC4RG46	hypothetical protein	GH45
DIU78_12190	0.823193	0	1.4122	0.924647	3.99925	0	0	0	ZC4RG46	glycosyl hydrolase family 5	GH5
DIU78_12225	0	0	0.178223	0.350078	0	0	1.41487	0	ZC4RG46	FAD-linked oxidase	AA7
DIU78_12435	0	0	0.713394	18.2169	110.61	0	14.1587	3.331	ZC4RG46	protoporphyrinogen oxidase	AA6
DIU78_12600	1.28557	0	0	1.44401	7.80695	0	0	0	ZC4RG46	hypothetical protein	GH45
DIU78_12640	1.38724	0	1.58656	2.14255	10.5305	0	0	1.852	ZC4RG46	cellulase	GH8
DIU78_13265	0.705219	0	0.604908	0.396067	5.99569	0	0	0	ZC4RG46	endo-1,4-beta-xylanase	GH10
DIU78_14020	0	0	0.437778	0.429957	0	0	0	0	ZC4RG46	hypothetical protein	GH2
DIU78_14495	0.293102	0	0	0.329226	0.711977	0	0.665299	3.13039	ZC4RG46	hypothetical protein	AA7
DIU78_15025	0	0	0.49593	0.324713	4.56442	0	0	0	ZC4RG46	glycoside hydrolase family 53	GH53
DIU78_15045	0	0	0	0	0	0	0	0	ZC4RG46	hypothetical protein	GH35
DIU78_15530	0	0	1.23338	0	4.36606	0	0	3.8393	ZC4RG46	hypothetical protein	GH12
DIU78_15605	0	0	0.293799	1.1542	1.24803	0	0	0	ZC4RG46	endoglucanase	GH9
DIU78_15930	4.35261	0	2.48899	0.61113	25.1108	0	0	0	ZC4RG46	beta-mannosidase	GH5
DIU78_16425	1.13948	0	0.868799	0.426638	6.45848	0	5.1729	0	ZC4RG46	glycoside hydrolase	GH62
DIU78_17365	0	0	0.462989	0.454717	5.90017	0	1.83778	0	ZC4RG46	arabinan endo-1,5-alpha-L-arabinosidase	GH43
DIU78_17465	0	0	0	0	0.877128	0	0	0.964129	ZC4RG46	hypothetical protein	GH2
DIU78_17660	0	0	0	0.248358	3.22256	0	0	0	ZC4RG46	FAD-binding oxidoreductase	AA7
DIU78_18085	0	0	0.910988	0	2.41861	0	0	0	ZC4RG46	arabinan endo-1,5-alpha-L-arabinosidase	GH43
DIU78_18090	0	0	0	0	10.8423	0	0	0	ZC4RG46	arabinan endo-1,5-alpha-L-arabinosidase	GH43
DIU78_18580	0	0	0	0	3.5601	0	0	1.42299	ZC4RG46	hypothetical protein	GH5
DIU78_19735	0	0	0	0	5.16383	0.566395	0	0	ZC4RG46	cholesterol oxidase	AA3
DIU78_19975	0	0	0	0	10.599	0	3.30137	0	ZC4RG46	glycosyl hydrolase family 5	GH12
DIU78_19985	0	0	1.6276	2.55764	5.53109	0.455009	0	0	ZC4RG46	sugar-binding protein	GH43
DIU78_20040	0	0	0	0	0	0	0	0	ZC4RG46	FAD-linked oxidase	AA4
DIU78_20580	0.744958	0	0.425996	0	1.80958	0.595454	0	0	ZC4RG46	hypothetical protein	GH10
DIU78_20790	0	0	0	0.888322	0	0	0	0	ZC4RG46	1,4-beta-xylanase	GH10
DIU78_21210	0	0	0	0.434463	1.87912	0	0	2.06551	ZC4RG46	oxidoreductase	AA12
DIU78_22115	0	0	1.61309	0	0	0	0	0	ZC4RG46	hypothetical protein	GH12
DIU78_22500	0.563099	0	1.61001	0.316249	17.0979	0	0	0	ZC4RG46	hypothetical protein	GH5
DIU78_22950	0	0	0	0	1.02555	0	0	0	ZC4RG46	hypothetical protein	GH12
DIU78_23430	0	0	0	0	0.489444	0.644217	0	0	ZC4RG46	hypothetical protein	GH43
DIU78_23700	0	0	0.433285	0.425543	2.76082	0	0	2.0231	ZC4RG46	hypothetical protein	GH8
DIU78_23860	0	0	0	0.563162	4.87154	0	0	0	ZC4RG46	hypothetical protein	GH39
DIU78_25105	0	0	0.674447	0	2.14873	0	0	1.57457	ZC4RG46	sugar-binding protein	GH43
DIU78_25310	0	0	0	1.36011	17.6481	0	0	1.61655	ZC4RG46	hypothetical protein	AA12
DIU79_00265	0	0	0	0	1.54632	0	12.3852	3.88502	ZC4RG47	glycosyl hydrolase	GH3
DIU79_00375	5.35979	1.09031	1.3622	3.45613	12.2962	2.8561	180.236	36.0423	ZC4RG47	catalase/peroxidase HPI	AA2
DIU79_00650	0.400251	0	0	0.67437	0.486126	0	4.54255	0	ZC4RG47	amylo-alpha-1,6-glucosidase	GH78
DIU79_01120	0	0.602399	0.564461	1.47834	13.987	0	65.7232	7.02826	ZC4RG47	beta-mannosidase	GH5
DIU79_01795	0.615535	6.47987	28.159	78.3007	189.517	2.46002	1649.36	115.867	ZC4RG47	1,4-beta-xylanase	GH10
DIU79_02280	0	0	0.706922	0.347146	7.50731	0	46.2998	1.65039	ZC4RG47	beta-glucosidase	GH1
DIU79_03185	0	0	1.44442	0	0.511311	0	93.6465	1.12405	ZC4RG47	hypothetical protein	GH26
DIU79_04015	0	3.20169	18.0003	37.8129	244.258	0	1297.02	184.438	ZC4RG47	chitin-binding protein	AA10
DIU79_05110	0	0	0.314602	0.154491	1.33639	0	21.2292	2.9379	ZC4RG47	glycoside hydrolase 43 family protein	GH43
DIU79_05115	0.759653	0.695394	3.69239	9.81268	28.6018	0	187.086	16.2265	ZC4RG47	1,4-beta-xylanase	GH10
DIU79_05455	0	0	0	0	0	0	8.96892	1.75837	ZC4RG47	glycoside hydrolase family 3	GH3
DIU79_05570	0	1.10618	1.38202	3.39332	8.80598	0	74.7435	6.45295	ZC4RG47	arabinofuranosidase	GH62
DIU79_05870	0	0.711566	1.88913	3.71076	23.3664	0.31066	134.535	18.1604	ZC4RG47	glycosyl hydrolase family 5	GH9
DIU79_07850	0	1.46227	20.3243	17.4941	217.294	0.638408	894.678	139.683	ZC4RG47	cellulose-binding protein	AA10
DIU79_09520	0	0	0	0	0	0	2.61448	0	ZC4RG47	xylan 1,4-beta-xylosidase	GH39
DIU79_09855	0	0	0.518257	0.508997	6.60449	0	43.8861	4.83972	ZC4RG47	beta-glucosidase	GH1
DIU79_10770	0	0.349495	5.23975	2.78749	39.415	0	305.046	14.2716	ZC4RG47	glycosyl hydrolase family 5	GH12
DIU79_11455	0	0	0.29414	0	0	0	7.58912	0	ZC4RG47	amylo-alpha-1,6-glucosidase	GH78
DIU79_13710	0	0.771483	3.61448	0.709981	36.3376	0	108.083	25.8778	ZC4RG47	endoglucanase	GH6
DIU79_14440	0	0.192871	0	0.709981	2.30309	0	21.9992	3.93793	ZC4RG47	alpha-L-arabinofuranosidase	GH51
DIU80_00625	0	0.615508	0.128165	0	0.544432	0	1.01748	1.19687	ZC4RG48	hypothetical protein	GH43
DIU80_00630	0	0	0.332792	0	0.706832	0	0	1.55388	ZC4RG48	glycoside hydrolase	GH43
DIU80_02505	0	0	0.497065	0.976369	0	0	0	4.64182	ZC4RG48	hypothetical protein	GH35
DIU80_03260	0	0	0.213267	0	0	0	0	0	ZC4RG48	alpha-L-rhamnosidase	GH78
DIU80_03300	0	0.337283	0	0	0	0	0	0	ZC4RG48	alpha-L-rhamnosidase	GH78
DIU80_03755	0	0	0.449033	0	0	2.19679	0	6.28991	ZC4RG48	hypothetical protein	GH5
DIU80_04025	0	0	0	0	0	0	0	0	ZC4RG48	hypothetical protein	GH5
DIU80_04465	0	0	0.311124	0	0	0	0	1.45271	ZC4RG48	polymerase	GH39
DIU80_04760	0	0	0.973308	0	0	0	0	0.908919	ZC4RG48	glycoside hydrolase family 1 protein	GH1
DIU80_05120	0.531666	0.973384	1.21611	0	0	0.424967	0	1.41957	ZC4RG48	hypothetical protein	GH39
DIU80_05360	0.289557	0.132532	0.16558	0.162622	0.351683	0	0.657252	0	ZC4RG48	beta-galactosidase	GH2
DIU80_05870	0	0	0	0	0	0	0	0	ZC4RG48	oxidoreductase	AA7
DIU80_06080	0	0.325765	0.305249	0.199863	0	0.284449	0	0.950184	ZC4RG48	beta-mannosidase	GH2
DIU80_06330	0	0.708148	0	0	0	0	1.75592	0	ZC4RG48	hypothetical protein	GH1
DIU80_06340	0	0	0.523254	0	0	0	0	1.2216	ZC4RG48	glycoside hydrolase family 2	GH2
DIU80_06410	0	0.574242	0.896795	0.352309	0	0	0	0	ZC4RG48	alpha-L-fucosidase	GH29
DIU80_07050	0	0	0	0.349831	0	0	0	3.32631	ZC4RG48	glycoside hydrolase	GH2
DIU80_07855	0	0	0	0	0	0	0	0	ZC4RG48	hypothetical protein	AA7
DIU80_08655	0	0	0	0	0	0.268995	0	8.08703	ZC4RG48	hypothetical protein	GH51
DIU80_08835	0	0	0	0	0	0	0	0	ZC4RG48	hypothetical protein	GH5
DIU80_08870	0	0.405212	1.26564	0	0	0.17691	0	0	ZC4RG48	alpha-L-rhamnosidase	GH78
DIU80_09125	0	0	0.397887	0	0	0	0	0.928911	ZC4RG48	glucose-methanol-choline oxidoreductase	AA3
DIU80_09355	0	0	0.44198	0	0	0	0	0	ZC4RG48	alpha-L-rhamnosidase	GH78
DIU80_10285	0	0	0	0	0	0	2.13659	0	ZC4RG48	hypothetical protein	GH39
DIU80_10545	0.202043	0	0.462144	0	0.490784	0.32299	0	0	ZC4RG48	glycoside hydrolase	GH2
DIU80_11150	0	0.836481	0.348356	0	0	0	0	0	ZC4RG48	FAD-linked oxidase	AA7
DIU80_11850	0	1.07111	0	0	0	0.467632	0	0	ZC4RG48	alpha-N-arabinofuranosidase	GH51
DIU80_12495	0	5.67222	2.23789	0.366318	0	1.0427	4.44153	0	ZC4RG48	hypothetical protein	GH39
DIU80_12820	0	0	2.23789	0	0	0	0	0	ZC4RG48	alpha-N-arabinofuranosidase	GH51
DIU80_12950	0	0.433135	0	0	0	0	1.074	0	ZC4RG48	hypothetical protein	GH78
DIU80_13460	0	0.8385	0.261897	0	0	0	0	0	ZC4RG48	hypothetical protein	GH78
DIU80_13815	0	0	0	0	0	0	5.74438	0	ZC4RG48	glycoside hydrolase	GH8
DIU80_15415	0	0	0.296031	0	0	0.41379	0	0	ZC4RG48	beta-galactosidase	GH2
DIU80_15450	0	0	0.580527	0	0	0	0	0	ZC4RG48	hypothetical protein	GH51
DIU80_15805	0	0	1.08577	0.533184	1.15305	0	0	0	ZC4RG48	beta-glucosidase	GH1
DIU80_16055	0	0	0	0	0.411552	0	0	0	ZC4RG48	hypothetical protein	GH5
DIU80_16515	0.485878	0.889555	0.277844	0	0	0	0	0	ZC4RG48	beta-glucosidase	GH3
DIU80_16730	0	1.41753	0	0	0	0	2.63619	0	ZC4RG48	hypothetical protein	AA12
DIU80_16950	0	1.00549	0.251245	0.246756	0	0	1.49593	2.34624	ZC4RG48	amylo-alpha-1,6-glucosidase	GH78
DIU80_17020	0	0.606908	0.758248	0	0	0.529936	0	0	ZC4RG48	glycosyl hydrolase	GH3
DIU80_17580	0.372793	0.682516	0	0	0	0.595955	0	0	ZC4RG48	hypothetical protein	GH5
DIU80_17840	0	0	0.602988	0	0	0	0	0	ZC4RG48	alpha-mannosidase	GH38
DIU80_18420	0	0	0	0	0	0.426246	0	0	ZC4RG48	hypothetical protein	AA12
DIU80_20320	0	0	0.348356	0	0	0.486929	0	1.62655	ZC4RG48	FAD-binding oxidoreductase	AA7
DIU80_20755	0	0	0.583536	0	0	0	2.31628	0	ZC4RG48	glycoside hydrolase family 42	GH35
DIU80_20900	0	0	1.08306	0.177284	0	0	0	0	ZC4RG48	FAD-binding oxidoreductase	AA7
DIU80_20985	0	0	0.520387	0.340726	0.736848	0.484928	0	0	ZC4RG48	glycoside hydrolase family 2	GH2
DIU80_21180	0	1.15175	0.719474	0	0	0	5.71174	6.71877	ZC4RG48	beta-galactosidase	GH42
DIU80_22300	0	0	0.737277	0	0	0	0	0	ZC4RG48	hypothetical protein	GH39
DIU80_23595	0	0.536263	0	0	0	0	0	0	ZC4RG48	hypothetical protein	GH78
DIU80_23775	1.83767	0	0	0	0	0.734434	0	0	ZC4RG48	alpha-glucuronidase	GH67
DIU81_00085	1.04823	1.91912	0	0	0	0	0	0	ZC4RG49	endoglucanase	GH9
DIU81_01405	0	4.52472	0	0	0	0	0	0	ZC4RG49	glycosyl hydrolase	GH3
DIU81_01790	0.721887	7.26905	0.206402	0	0	0.577012	0	0	ZC4RG49	alpha-N-arabinofuranosidase	GH51
DIU81_02125	0	4.70956	0	0	0	0	0	0	ZC4RG49	beta-galactosidase	GH42
DIU81_02280	0	0	0	0	0	0.959992	0	0	ZC4RG49	beta-xylosidase	GH39
DIU81_03075	0	2.71382	0	0	0	0	0	0	ZC4RG49	endoglucanase	GH5
DIU81_03135	0	5.06768	0	0	0	0	0	0	ZC4RG49	glycoside hydrolase	GH9
DIU81_03140	0	1.3708	0	0	0	0	0	0	ZC4RG49	hypothetical protein	GH10
DIU81_03145	0.64843	2.9679	0	0	0	0	0	0	ZC4RG49	hypothetical protein	GH5
DIU81_03785	0	5.23116	0.816951	0	0	0	0	0	ZC4RG49	flavodoxin family protein	AA6
DIU81_05560	0.407431	11.189	0	0	0	0.325664	0	0	ZC4RG49	glycosyl hydrolase	GH3
DIU81_06925	1.25818	71.4082	0	0	0	2.01135	0	0	ZC4RG49	hypothetical protein	AA6
DIU81_08105	0	0.766379	0	0	0	0.669182	0	0	ZC4RG49	hypothetical protein	GH39
DIU81_08645	0	1.11072	0	0	0	0	0	0	ZC4RG49	hypothetical protein	GH39
DIU81_08890	0	0	0	0	0	0	0	0	ZC4RG49	hypothetical protein	GH43
aAntunes LP, Martins LF, Pereira RV, Thomas AM, Barbosa D, Lemos LN, et al. (2016) Microbial community structure and dynamics in thermophilic composting viewed through metagenomics and metatranscriptomics. Sci Rep. 6:ARTN38915

## Sheet: Table S10
Supplementary Table 10. Transcript relative abundance (TPM) of the MAGs CDSs associated to secondary metabolites throughout the composting process. A histogram of the nonzero values of this table can be found at the bottom.
	Day of collection of ZC4 samplesa
GENE	D01	D03	D07	D15	D30	D64	D78	D99	MAG	Secondary metabolite
C0P65_05645	0	0	0	0	0	1.93277	0	0	ZC4RG02	arylpolyene
C0P65_05650	0.402549	0	0.811704	0	0	0	0	0	ZC4RG02	arylpolyene
C0P65_05655	1.18615	2.18556	2.05008	0	0	0.94961	0	0	ZC4RG02	arylpolyene
C0P65_05660	2.85209	6.56897	0.821569	0.805896	0	0	0	0	ZC4RG02	arylpolyene
C0P65_05665	150.271	58.4638	9.65179	4.30349	11.3253	44.3012	0	159.124	ZC4RG02	arylpolyene
C0P65_05670	2.45083	2.25791	0.705982	0	0	0	0	0	ZC4RG02	arylpolyene
C0P65_05675	5.82401	0.975559	0	0	0	3.81485	0	0	ZC4RG02	arylpolyene
C0P65_05680	0.941129	0.867048	0	0	0	2.26035	0	0	ZC4RG02	arylpolyene
C0P65_05685	4.53278	0.59657	0.746118	0	0	3.62887	0	3.52982	ZC4RG02	arylpolyene
C0P65_05690	9.4906	7.28629	1.82257	1.7878	1.30691	6.54273	1.27417	5.74827	ZC4RG02	arylpolyene
C0P65_05695	57.8265	12.1079	4.54293	1.48542	0	17.8867	0	0	ZC4RG02	arylpolyene
C0P65_05700	27.826	27.0214	3.75501	2.40837	11.1847	31.1075	3.63482	7.51581	ZC4RG02	arylpolyene
C0P65_05705	3.09142	0.438166	0.95901	0	0	0.571138	0	0	ZC4RG02	arylpolyene
C0P65_05710	0	0	0.320801	0	0	0.334342	0	0	ZC4RG02	arylpolyene
C0P65_05715	6.83404	0	3.93721	0	0	0	0	0	ZC4RG02	arylpolyene
C0P65_05720	1.06102	0.651667	0.611271	0	0	0	0	0	ZC4RG02	arylpolyene
C0P65_05725	0	0	0	0	0	0.895791	0	0	ZC4RG02	arylpolyene
C0P65_05730	0	1.07133	0	0.657164	0	2.7929	0	0	ZC4RG02	arylpolyene
C0P65_05735	3.60173	0.553036	0	0	0	0	0	0	ZC4RG02	arylpolyene
C0P65_05740	0	0	1.16327	0	0	0	0	0	ZC4RG02	arylpolyene
C0P65_05745	0	0	0	0	0	0.302534	0	0	ZC4RG02	arylpolyene
C0P65_05750	1.36053	0	0	0	0	0	0	0	ZC4RG02	arylpolyene
C0P65_05755	0	0	0	0	0	0	0	0	ZC4RG02	arylpolyene
C0P65_05760	0	0	0	0	0	0	0	0	ZC4RG02	arylpolyene
C0P65_05765	0.600288	0	0	0	0	0	0	0	ZC4RG02	arylpolyene
C0P65_05770	1.65135	0	1.90274	0	0	0	0	0	ZC4RG02	arylpolyene
C0P65_05775	0	0.895507	0	0	0	0	0	0	ZC4RG02	arylpolyene
C0P65_05780	0.675096	0.621956	0.583401	0	0.836678	0.540469	0	0	ZC4RG02	arylpolyene
C0P65_05785	3.08788	0.812804	0.508279	0	0	3.17841	0	0	ZC4RG02	arylpolyene
C0P65_05790	0.960114	0	0.184379	0	0	1.28108	0	0	ZC4RG02	arylpolyene
C0P65_05795	1.48133	0.511772	1.17345	0.209284	0	0.592962	0	0	ZC4RG02	arylpolyene
C0P65_05805	3.39094	4.46289	0.558165	1.09503	1.20073	8.91981	0	2.64063	ZC4RG02	arylpolyene
C0P65_05810	3.96619	3.65399	2.28499	0	4.91548	1.58763	0	0	ZC4RG02	arylpolyene
C0P65_07440	0.297132	0.821231	0.171183	0	0	0.713636	0	0	ZC4RG02	bacteriocin
C0P65_07445	4.47194	8.92652	1.71757	0	0	2.38677	0	0	ZC4RG02	bacteriocin
C0P65_07450	1.19573	0	0.688879	0	0	0.957278	0	0	ZC4RG02	bacteriocin
C0P65_07455	1.58271	0.972083	1.21577	0	1.30768	0	0	0	ZC4RG02	bacteriocin
C0P65_07460	5.97596	3.67038	0	0	2.46876	0	0	0	ZC4RG02	bacteriocin
C0P65_07465	0	0	0	0	0	0	0	0	ZC4RG02	bacteriocin
C0P65_07470	0	0	0.925007	0	0	0	0	0	ZC4RG02	bacteriocin
C0P65_07475	0.505937	0	0.291479	0	0	0.810088	0	0	ZC4RG02	bacteriocin
C0P65_07480	0.917795	0.845551	0.793136	0	0	0.73477	0	0	ZC4RG02	bacteriocin
C0P64_05060	8.60461	5.94547	19.829	20.6665	0	37.0267	0	0	ZC4RG03	bacteriocin
C0P64_05065	11.3255	11.5934	25.3744	25.6015	0	20.1489	0	0	ZC4RG03	bacteriocin
C0P64_05070	4.90843	11.3052	25.4505	10.4021	0	13.7536	0	0	ZC4RG03	bacteriocin
C0P64_05075	1.88226	17.341	36.8696	11.7009	0	6.02761	0	0	ZC4RG03	bacteriocin
C0P64_05080	8.79629	40.5195	30.4062	27.3406	0	3.52108	0	0	ZC4RG03	bacteriocin
C0P64_05085	10.7039	19.7227	40.0836	15.1227	0	25.7081	0	0	ZC4RG03	bacteriocin
C0P64_05090	8.16799	8.1039	17.7369	15.9783	0	10.0602	0	0	ZC4RG03	bacteriocin
C0P64_05095	19.016	25.2275	32.8663	41.2663	0	92.5609	0	0	ZC4RG03	bacteriocin
C0P64_05100	22.0011	33.7822	40.1382	73.1204	0	156.007	0	0	ZC4RG03	bacteriocin
C0P64_05105	21.8758	11.1052	31.379	22.4545	1.1066	44.677	0	0	ZC4RG03	bacteriocin
C0P64_05110	9.96256	7.55865	16.5436	10.5979	0	18.7667	0	0	ZC4RG03	bacteriocin
C0P64_05115	14.4954	5.16943	20.4735	7.92748	0	19.466	0	0	ZC4RG03	bacteriocin
C0P64_05120	8.8285	16.2671	36.6745	19.1691	0	28.2717	0	0	ZC4RG03	bacteriocin
C0P64_05125	13.3455	28.1028	57.1149	29.0901	0	24.4209	0	0	ZC4RG03	bacteriocin
C0P64_05830	7.3377	11.9602	20.9743	14.992	0	13.7823	0	0	ZC4RG03	bacteriocin
C0P64_05835	115.495	77.7569	154.831	66.5247	0	40.8973	0	0	ZC4RG03	bacteriocin
C0P64_05840	146.072	183.51	342.788	593.095	2.12356	681.765	0	0	ZC4RG03	bacteriocin
C0P64_05845	4.91295	8.29809	19.3413	14.345	0	33.4324	0	0	ZC4RG03	bacteriocin
C0P64_05850	7.42507	8.92253	22.8764	16.9669	0	54.5332	0	0	ZC4RG03	bacteriocin
C0P64_05855	8.0766	35.7161	13.9592	11.8672	0	16.8115	0	0	ZC4RG03	bacteriocin
C0P64_01220	0	11.789	17.9038	11.3638	0	5.85397	0	0	ZC4RG03	lanthipeptide
C0P64_01225	3.47041	5.75503	9.19708	18.0433	0	12.5026	0	0	ZC4RG03	lanthipeptide
C0P64_01230	4.81097	0.738713	11.0867	16.3129	0	8.34508	0	0	ZC4RG03	lanthipeptide
C0P64_01235	26.5812	22.6051	81.2814	103.419	0	62.6136	0	0	ZC4RG03	lanthipeptide
C0P64_01240	16.3916	19.2542	45.3288	92.7493	0	30.8387	0	0	ZC4RG03	lanthipeptide
C0P64_01245	45.1535	50.5937	68.5496	185.174	0	75.7177	0	0	ZC4RG03	lanthipeptide
C0P64_01250	46.6833	63.4044	121.998	305.161	0	88.2329	0	0	ZC4RG03	lanthipeptide
C0P64_01255	24.2323	37.7515	73.6462	206.953	0.33744	18.528	0	0	ZC4RG03	lanthipeptide
C0P64_01260	402.24	447.916	1230.22	2162.47	0	78.4064	0	0	ZC4RG03	lanthipeptide
C0P64_01265	7.29305	14.6596	22.1542	39.7163	0.821693	36.0937	0	0	ZC4RG03	lanthipeptide
C0P64_01270	10.3506	19.8664	37.7666	83.3539	0	51.1001	0	0	ZC4RG03	lanthipeptide
C0P64_01275	14.418	23.4036	42.3235	78.3762	0	54.4162	0	0	ZC4RG03	lanthipeptide
C0P64_01280	17.612	23.437	64.2615	117.224	0	25.0663	0	0	ZC4RG03	lanthipeptide
C0P64_01285	26.7419	43.799	66.7614	125.938	0	13.0833	0	0	ZC4RG03	lanthipeptide
C0P64_01290	35.314	59.9315	91.0171	170.159	0	26.7838	0	0	ZC4RG03	lanthipeptide
C0P64_01295	6.03785	8.34387	18.6349	29.4907	0	71.8163	0	0	ZC4RG03	lanthipeptide
C0P64_01300	4.8761	8.53533	13.2033	21.2183	0	50.358	0	0	ZC4RG03	lanthipeptide
C0P64_01305	16.0317	5.53868	17.7026	21.8949	0	65.2432	0	0	ZC4RG03	lanthipeptide
C0P64_01310	7.23137	5.71042	16.3669	14.0114	0	33.4953	0	0	ZC4RG03	lanthipeptide
C0P63_09765	55.9078	40.2691	13.4694	10.9146	35.2745	10.5793	29.4778	11.0822	ZC4RG04	T3PKS
C0P63_09770	25.0054	20.3268	10.169	8.31247	20.0526	10.5982	28.4367	16.0361	ZC4RG04	T3PKS
C0P63_09775	3.22227	2.54454	3.71281	0	1.141	0	2.22484	0	ZC4RG04	T3PKS
C0P63_09780	27.0244	10.8925	7.7846	2.86354	12.5597	0	0	0	ZC4RG04	T3PKS
C0P63_09785	22.0792	5.81179	8.48014	2.37668	9.12127	1.68345	0	0	ZC4RG04	T3PKS
C0P63_09790	4.10043	1.88883	2.75605	1.54484	3.3879	0	1.65151	0	ZC4RG04	T3PKS
C0P63_09795	11.9532	10.5001	6.24582	1.25675	8.26835	3.56074	2.68707	0	ZC4RG04	T3PKS
C0P63_09800	156.551	156.848	100.338	22.1178	162.492	57.9659	141.87	69.3369	ZC4RG04	T3PKS
C0P63_09805	24.801	47.7285	21.5912	9.96672	30.737	11.9131	14.6505	9.01287	ZC4RG04	T3PKS
C0P63_09810	17.6755	11.5703	7.90534	1.84006	12.3942	4.09625	6.7444	3.80334	ZC4RG04	T3PKS
C0P63_09815	4.0475	4.19501	3.20627	1.14368	3.76219	1.62018	4.89059	0	ZC4RG04	T3PKS
C0P63_09820	2.77923	2.56046	2.93546	0.523539	3.44443	0	0	0	ZC4RG04	T3PKS
C0P63_09825	5.93603	1.36719	3.70484	0.559102	2.45227	0.396023	1.19542	0	ZC4RG04	T3PKS
C0P63_09830	5.31285	0	5.6115	0.333604	2.19482	1.41779	0	0	ZC4RG04	T3PKS
C0P63_09835	10.858	13.1155	10.1478	2.72718	5.38273	1.93172	7.58028	2.63059	ZC4RG04	T3PKS
C0P63_09840	1.98309	1.82699	1.42812	0.56035	0.614435	0	0	0	ZC4RG04	T3PKS
C0P63_09845	22.3376	25.7241	9.94427	7.17248	15.1004	2.84503	22.0831	0	ZC4RG04	T3PKS
C0P63_09850	6.24552	2.87695	4.04792	0.882379	3.87019	0.625007	1.88662	0	ZC4RG04	T3PKS
C0P63_09855	2.11128	4.66821	5.83845	0	4.18657	0	0	4.60353	ZC4RG04	T3PKS
C0P63_09860	0	0	1.25042	0	0	1.1584	0	0	ZC4RG04	T3PKS
C0P63_09865	5.81213	2.67732	2.87012	0	1.02904	0.664727	4.01302	0	ZC4RG04	T3PKS
C0P63_09870	0	0	1.26276	0	0	0	0	3.98266	ZC4RG04	T3PKS
C0P63_09875	16.5033	20.2723	6.33854	1.55441	3.40888	2.20204	0	0	ZC4RG04	T3PKS
C0P63_09880	0	0	0	0	5.12125	3.30818	0	0	ZC4RG04	T3PKS
C0P63_09885	12.6918	10.2312	4.38718	2.86899	3.93239	1.77814	0	0	ZC4RG04	T3PKS
C0P63_09890	23.1608	8.75394	7.18488	2.18147	5.15206	1.42632	2.87028	0	ZC4RG04	T3PKS
C0P63_09895	108.529	28.4845	19.6301	6.77514	16.4222	6.06186	33.5464	0	ZC4RG04	T3PKS
C0P63_09900	72.6788	21.9622	11.724	2.62866	10.0883	8.37869	22.4813	6.3389	ZC4RG04	T3PKS
C0P63_09905	7.69422	7.08857	11.2297	2.31905	6.99293	0	0	0	ZC4RG04	T3PKS
C0P63_09910	9.94506	5.23557	8.18503	2.6763	4.69539	1.51654	4.57776	5.16302	ZC4RG04	T3PKS
C0P63_09915	13.5762	5.50332	10.0115	1.22756	5.3842	1.73902	2.62466	0	ZC4RG04	T3PKS
C0P63_09920	15.2084	2.91902	5.84122	2.14867	3.14142	0.507316	12.2509	0	ZC4RG04	T3PKS
C0P63_09925	19.9377	8.81681	5.51351	3.15486	11.8607	2.55389	7.70904	0	ZC4RG04	T3PKS
C0P63_09930	12.2582	5.37775	4.3718	2.30914	10.1281	0	5.64249	0	ZC4RG04	T3PKS
C0P63_09935	4.8023	4.42429	3.8042	0	2.97586	0.961159	0	3.27224	ZC4RG04	T3PKS
C0P63_09940	23.4762	14.5315	7.60782	1.24378	2.72767	1.17466	1.77289	1.99955	ZC4RG04	T3PKS
C0P63_09945	11.0278	5.07987	7.346	1.55802	3.41681	0.55179	3.33122	1.87856	ZC4RG04	T3PKS
C0P63_09950	6.56877	3.02585	5.20352	0	3.05287	0.657355	1.98426	0	ZC4RG04	T3PKS
C0P63_09955	24.2474	10.7226	7.82284	7.67361	10.8184	6.21186	4.6877	0	ZC4RG04	T3PKS
C0P63_11255	0	2.27676	4.27124	0	0	0	0	0	ZC4RG04	terpene
C0P63_11260	5.70113	1.75079	1.64226	1.07395	1.17761	0	0	2.58979	ZC4RG04	terpene
C0P63_11265	57.7373	13.8971	9.58946	2.93954	12.8931	3.33142	12.5701	0	ZC4RG04	terpene
C0P63_11270	72.0059	15.6089	13.4212	5.38577	7.87415	6.78196	20.4717	0	ZC4RG04	terpene
C0P63_11275	126.967	44.1406	26.2228	10.4437	12.3001	11.7812	29.7731	1.86553	ZC4RG04	terpene
C0P63_11280	11.3513	9.76057	10.4635	1.71064	1.87575	1.21168	0	0	ZC4RG04	terpene
C0P63_11285	41.5707	15.3194	9.57984	4.02733	5.88806	1.90176	5.74056	6.47449	ZC4RG04	terpene
C0P63_11290	47.7078	19.5345	5.49706	3.5948	10.5114	1.69751	15.3721	2.88957	ZC4RG04	terpene
C0P63_11295	20.0079	8.68475	5.20926	1.41337	3.57644	1.23215	2.32457	1.0487	ZC4RG04	terpene
C0P63_11300	5.79912	0	3.34097	0.163862	0.718713	0	0	0	ZC4RG04	terpene
C0P63_11305	4.0475	0	1.16592	0.571838	0	0	0	0	ZC4RG04	terpene
C0P63_11310	23.5518	9.34216	7.34965	1.10915	4.86481	3.14252	3.16196	0	ZC4RG04	terpene
C0P63_11315	1.386	2.5538	1.597	0	2.5766	1.10961	0	0	ZC4RG04	terpene
C0P63_11320	2.72709	0.837476	4.88794	0.513718	1.87767	0.485169	1.46451	0	ZC4RG04	terpene
C0P63_11325	39.4182	30.7284	21.8361	13.7085	31.9422	7.2825	18.3188	0	ZC4RG04	terpene
C0P63_11335	41.2263	41.7793	26.1263	15.1437	39.5976	4.95075	37.3602	5.61823	ZC4RG04	terpene
C0P63_11340	47.9013	32.8152	18.8696	8.09796	24.8628	9.17752	28.6922	2.23176	ZC4RG04	terpene
C0P63_11345	1.11192	1.0244	2.08194	0	1.37806	0.445092	1.34353	1.51531	ZC4RG04	terpene
C0P63_12610	176.508	88.0829	30.5069	19.9499	40.1051	11.7758	28.4367	4.00904	ZC4RG04	LAP,thiopeptide
C0P63_12615	116.179	56.0353	17.7174	6.56558	15.2456	9.30106	14.8636	1.86266	ZC4RG04	LAP,thiopeptide
C0P63_12620	70.424	37.4311	14.4344	1.14803	15.1061	17.3477	11.4549	7.38249	ZC4RG04	LAP,thiopeptide
C0P63_12625	137.014	46.5053	20.7726	8.15054	35.749	25.4021	38.3387	11.7928	ZC4RG04	LAP,thiopeptide
C0P63_12630	267.347	158.485	40.3292	20.4112	84.9105	45.9068	85.4828	27.4012	ZC4RG04	LAP,thiopeptide
C0P63_12635	138.843	96.3735	18.993	12.8982	39.2864	29.9459	38.3022	9.21583	ZC4RG04	LAP,thiopeptide
C0P63_12640	110.581	101.006	32.6705	7.47769	39.8259	36.3195	15.9881	5.15204	ZC4RG04	LAP,thiopeptide
C0P63_12645	203.103	122.555	45.1621	22.8215	61.8247	49.4457	43.0542	25.8979	ZC4RG04	LAP,thiopeptide
C0P63_12650	0.992285	1.52363	4.57338	0	1.63971	0	3.19727	0	ZC4RG04	LAP,thiopeptide
C0P63_12655	4.05263	1.45197	8.17176	0.508944	6.97585	0.360496	0	0	ZC4RG04	LAP,thiopeptide
C0P63_12660	0.943628	1.95604	5.4364	0	4.09319	0	1.14018	0	ZC4RG04	LAP,thiopeptide
C0P63_12665	2.45931	3.68181	6.73004	1.04237	7.61985	0	2.97158	0	ZC4RG04	LAP,thiopeptide
C0P63_12670	2.47014	3.79283	5.45517	0.465314	7.14317	0	1.98978	2.24417	ZC4RG04	LAP,thiopeptide
C0P63_12675	4.95773	1.37025	4.8556	0	11.6743	0	0	0	ZC4RG04	LAP,thiopeptide
C0P63_12680	4.13863	7.14911	7.45105	0.974522	10.4721	0.276109	2.50035	0	ZC4RG04	LAP,thiopeptide
C0P63_12685	131.876	236.596	91.9708	31.3796	288.17	0	92.2525	18.9176	ZC4RG04	LAP,thiopeptide
C0P63_12690	6.6453	6.59316	10.0129	0.57776	6.96878	0.409239	0	0	ZC4RG04	LAP,thiopeptide
C0P63_12695	10.5585	9.72743	9.55893	0.852417	9.81427	0	1.82255	0	ZC4RG04	LAP,thiopeptide
C0P63_12700	4.16923	3.84105	9.38951	0.42839	9.39478	0.606875	0	0	ZC4RG04	LAP,thiopeptide
C0P63_12705	9.51362	8.09055	8.85386	1.24071	4.53488	0	1.76851	1.99461	ZC4RG04	LAP,thiopeptide
C0P63_12710	82.0279	65.5302	24.1246	13.6799	22.1806	16.2568	31.6057	50.9682	ZC4RG04	LAP,thiopeptide
C0P63_12715	122.104	101.633	34.6195	15.5676	46.5262	37.5426	87.3154	45.7472	ZC4RG04	LAP,thiopeptide
C0P63_12720	101.914	132.674	21.0606	10.6425	38.4413	18.624	42.8323	0	ZC4RG04	LAP,thiopeptide
C0P63_12725	160.222	174.945	38.0948	16.7677	63.0382	46.829	43.0213	4.6211	ZC4RG04	LAP,thiopeptide
C0P63_14570	1.61093	4.08134	3.94435	0	0	0.644839	0	0	ZC4RG04	siderophore
C0P63_14575	82.3943	56.1064	14.447	7.08571	35.5183	2.86797	17.3143	0	ZC4RG04	siderophore
C0P63_14580	4.97439	9.16566	4.29875	1.12446	4.3155	1.59296	1.20211	0	ZC4RG04	siderophore
C0P63_14585	3.67726	4.06537	2.96594	0.415624	0	0	3.55458	0	ZC4RG04	siderophore
C0P63_14590	1.08345	0	3.9012	0	1.34277	0	0	0	ZC4RG04	siderophore
C0P63_14595	1.86532	0.736497	1.5352	0.301184	0	0	0	0	ZC4RG04	siderophore
C0P63_14600	1.21813	0.748166	3.04108	0	2.01292	0	0	0	ZC4RG04	siderophore
C0P63_14605	1.57429	0.725186	3.47674	0	0.975548	0.210058	0	0	ZC4RG04	siderophore
C0P63_02570	3.18328	0.533221	3.66789	0.327084	1.43462	0.46336	0	0	ZC4RG04	siderophore
C0P63_02575	4.08785	2.82456	6.86898	1.15508	2.11094	0.545443	1.64645	0	ZC4RG04	siderophore
C0P63_02580	2.34207	2.87695	10.7945	0	3.87019	2.50003	0	0	ZC4RG04	siderophore
C0P63_02585	2.98798	0.458797	2.58214	0.281431	0.617191	0.797374	0	0	ZC4RG04	siderophore
C0P63_02600	4.33983	3.14146	3.92897	0.525548	1.15255	0.496342	0	0	ZC4RG04	siderophore
C0P63_02610	2.23973	3.43905	4.0861	0.42191	8.3274	1.79309	3.60835	0	ZC4RG04	siderophore
C0P63_02635	6.38363	6.69234	3.5509	1.11959	4.6378	0	3.19173	1.19993	ZC4RG04	LAP,thiopeptide
C0P63_02640	9.31414	11.2213	9.08098	2.02449	6.21571	1.14719	3.46285	0	ZC4RG04	LAP,thiopeptide
C0P63_02645	5.81789	4.41406	5.91491	0	2.54484	0	0	3.73106	ZC4RG04	LAP,thiopeptide
C0P63_02655	0	4.2315	6.0483	2.96646	3.25279	0	3.1713	0	ZC4RG04	LAP,thiopeptide
C0P63_02660	1.10638	3.05788	3.18703	1.25049	1.37119	0	0	0	ZC4RG04	LAP,thiopeptide
C0P63_02665	0	0	6.62378	0	0	0.836774	0	0	ZC4RG04	LAP,thiopeptide
C0P63_02670	12.0058	1.38259	3.45836	0	3.71982	2.4029	0	0	ZC4RG04	LAP,thiopeptide
C0P63_02675	2.09041	3.85173	4.81729	1.18135	0	0	0	0	ZC4RG04	LAP,thiopeptide
C0P63_02680	3.47494	2.13427	5.67225	0	2.8711	0	0	0	ZC4RG04	LAP,thiopeptide
C0P63_02685	0.926409	1.70697	3.46918	0	0	0	0	0	ZC4RG04	LAP,thiopeptide
C0P63_02690	0	0	2.46076	0	0	0	0	1.66309	ZC4RG04	LAP,thiopeptide
C0P63_02695	0.369869	0.340755	2.77014	0.209023	0.458396	0	0	0	ZC4RG04	LAP,thiopeptide
C0P63_02700	3.17863	1.46421	2.9758	0	2.95457	0	1.92037	0	ZC4RG04	LAP,thiopeptide
C0P63_02705	0	9.14518	2.85943	0	0	0	0	0	ZC4RG04	LAP,thiopeptide
C0P63_02710	0.59867	0	3.62149	0	1.11294	0	0	0	ZC4RG04	LAP,thiopeptide
C0P63_02715	0.699548	0	3.22417	0	0	0	0	0	ZC4RG04	LAP,thiopeptide
C0P63_02720	3.90803	0	5.62871	0.368089	1.61447	0	0	1.77526	ZC4RG04	LAP,thiopeptide
C0P63_02725	3.19961	4.91293	11.9818	0.602729	1.32181	0.853851	0	0	ZC4RG04	LAP,thiopeptide
C0P63_02730	1.80721	0.665983	3.1235	0	0	0	0	0	ZC4RG04	LAP,thiopeptide
C0P63_02735	0	0	0	0	0	0	0	0	ZC4RG04	LAP,thiopeptide
C0P63_02740	0	4.50547	2.34788	0	2.02031	0	0	0	ZC4RG04	LAP,thiopeptide
C0P63_02745	0.992285	1.82836	5.52617	0	1.22979	0	0	0	ZC4RG04	LAP,thiopeptide
C0P63_02750	0	3.93507	3.07595	1.20691	0	0	5.16098	5.82081	ZC4RG04	LAP,thiopeptide
C0P63_02755	26.668	14.7413	9.21834	3.87535	6.61018	5.48998	0	4.15344	ZC4RG04	LAP,thiopeptide
C0P63_02760	13.5293	8.30958	5.19632	0	16.7675	3.61045	0	0	ZC4RG04	LAP,thiopeptide
C0P63_02765	7.51206	3.69107	5.19339	1.69811	6.2067	0	0	0	ZC4RG04	LAP,thiopeptide
C0P68_05355	5.57007	23.0923	8.42365	5.11517	3.45162	7.24636	0	0	ZC4RG07	T3PKS
C0P68_05360	6.65132	26.2618	11.4958	12.8874	1.17761	4.56422	0	0	ZC4RG07	T3PKS
C0P68_05365	4.37648	13.608	8.82478	7.72896	1.356	0.875933	0	0	ZC4RG07	T3PKS
C0P68_05370	29.343	96.8917	36.3207	46.1356	3.60061	17.2116	0.702083	0	ZC4RG07	T3PKS
C0P68_05375	218.556	708.731	243.645	293.842	33.2472	103.593	7.62689	0	ZC4RG07	T3PKS
C0P68_05385	8.81083	46.6744	25.3804	16.5975	3.63989	4.11471	0	0	ZC4RG07	T3PKS
C0P68_05390	4.13221	26.6486	21.4257	19.8494	5.12125	0	0	0	ZC4RG07	T3PKS
C0P68_05395	39.5	155.705	36.5598	54.1595	4.81517	12.9602	3.12969	0	ZC4RG07	T3PKS
C0P68_05400	164.166	973.073	584.162	530.042	25.4323	98.571	0	0	ZC4RG07	T3PKS
C0P68_05405	1.41469	8.14584	6.52022	9.59376	0	2.83144	0	0	ZC4RG07	T3PKS
C0P68_05410	0	28.7431	17.9742	15.1126	0	2.37879	0	0	ZC4RG07	T3PKS
C0P68_05415	0	15.8931	17.3925	15.8421	0	3.45271	0	0	ZC4RG07	T3PKS
C0P68_05420	15.7443	25.9017	16.1974	23.5148	0	1.80065	0	0	ZC4RG07	T3PKS
C0P68_05425	48.5147	512.606	223.601	293.876	18.7896	33.985	7.32754	0	ZC4RG07	T3PKS
C0P68_05430	34.7041	249.385	73.9765	170.627	0	5.5567	0	0	ZC4RG07	T3PKS
C0P68_05435	1.81435	49.3102	13.937	29.2221	0.749536	2.90507	0	0	ZC4RG07	T3PKS
C0P68_05440	7.38816	32.7568	13.5674	17.2229	2.28912	3.69677	0	0	ZC4RG07	T3PKS
C0P68_05445	75.6107	491.967	381.155	312.461	5.85674	60.5326	28.5501	0	ZC4RG07	T3PKS
C0P68_05455	10.6017	100.602	70.851	68.9003	0	13.5801	5.12403	0	ZC4RG07	T3PKS
C0P68_05460	2.89547	55.7963	21.2686	30.9535	1.79424	4.63612	1.1662	0	ZC4RG07	T3PKS
C0P68_05465	2.18824	33.7679	15.1282	18.2404	0	1.75187	0	0	ZC4RG07	T3PKS
C0P68_05470	0	21.9239	11.2492	5.17246	0	0	0	0	ZC4RG07	T3PKS
C0P68_05475	0	21.4687	10.0689	11.523	0	0	0	0	ZC4RG07	T3PKS
C0P68_05480	0.844511	11.2815	9.00094	7.87473	0	0.6761	0	0	ZC4RG07	T3PKS
C0P68_05485	0	13.4424	11.6751	8.70383	0	1.29792	0	0	ZC4RG07	T3PKS
C0P68_05490	1.30077	13.1822	13.1144	5.1457	0	1.56206	0	0	ZC4RG07	T3PKS
C0P68_05495	16.6384	90.526	32.555	41.869	0	11.3098	1.51729	0	ZC4RG07	T3PKS
C0P68_05500	16.8688	70.3917	32.0136	34.7676	1.22979	9.00326	0	0	ZC4RG07	T3PKS
C0P68_05505	14.9582	85.1902	39.1712	30.7392	0	10.5237	0	0	ZC4RG07	T3PKS
C0P68_05510	19.7611	83.8216	32.9682	23.033	1.02045	13.1836	0	0	ZC4RG07	T3PKS
C0P68_05515	2.14079	6.40989	3.70003	3.02454	1.32659	0	0	0	ZC4RG07	T3PKS
C0P69_08530	2.09975	0	0	0	0	1.49424	0	0	ZC4RG08	betalactone
C0P69_08535	22.8387	2.1041	1.31578	0	0	0	0	0	ZC4RG08	betalactone
C0P69_08540	5.34736	0	1.3203	0.215853	0	2.44629	0	14.5746	ZC4RG08	betalactone
C0P69_08545	5.52847	0	0.796262	0.156215	0	1.7704	0	7.53409	ZC4RG08	betalactone
C0P69_08550	2.24634	0	0.323538	0.317366	0	0	0	0	ZC4RG08	betalactone
C0P69_08555	4.34382	0	0.263426	0	0	1.46425	0	1.86937	ZC4RG08	betalactone
C0P69_08560	0.978442	0	0	0	0	0.783323	0	0	ZC4RG08	betalactone
C0P69_08565	3.6355	0	0.523619	0	0	0	0	0	ZC4RG08	betalactone
C0P69_08570	0.37518	0	0	0	0	0	0	0	ZC4RG08	betalactone
C0P69_08575	2.49558	0	0	0	0	0	0	0	ZC4RG08	betalactone
C0P69_08580	5.35196	0	0.616671	0	0	2.57081	0	0	ZC4RG08	betalactone
C0P69_08585	0	0	1.13995	0	0	0	0	0	ZC4RG08	betalactone
C0P69_08590	4.61121	0	0.885532	0	0	0	0	0	ZC4RG08	betalactone
C0P69_08595	11.8394	6.10816	1.63701	0	0	0.75827	0	0	ZC4RG08	betalactone
C0P69_08600	1.30077	0	0.749396	0	0	0	0	0	ZC4RG08	betalactone
C0P69_08605	2.39146	0	0.688879	0	0	0	0	0	ZC4RG08	betalactone
C0P69_08610	4.57589	0	0.811153	0	0	1.12719	0	0	ZC4RG08	betalactone
C0P69_08615	1.00349	0	0	0	0	0.535586	0	0	ZC4RG08	betalactone
C0P69_01650	4.89042	0	0	0	2.02031	1.95759	0	0	ZC4RG08	NAGGN
C0P69_01655	3.33995	3.07704	1.9242	0	0	0	0	0	ZC4RG08	NAGGN
C0P69_01660	1.63916	1.51014	0.944349	0	0	1.31228	0	0	ZC4RG08	NAGGN
C0P69_01665	2.3723	0	0	0	0	0.94961	0	0	ZC4RG08	NAGGN
C0P69_01670	0	0	0	0	0	5.13915	0	0	ZC4RG08	NAGGN
C0P69_01675	1.50411	0.461904	0.288847	0	0	2.80971	0	6.1493	ZC4RG08	NAGGN
C0P69_01680	2.04001	0.234929	0	0	0	1.02075	0	0	ZC4RG08	NAGGN
C0P69_01685	2.23973	0	0.215058	0	0	2.09193	0	0	ZC4RG08	NAGGN
C0P69_01690	2.26145	0	0.465307	0	0	0.258639	0	0	ZC4RG08	NAGGN
C0P69_01695	0	0	0	0	0	0	0	0	ZC4RG08	NAGGN
C0P69_01700	2.67598	0	0	0	0	0	0	0	ZC4RG08	NAGGN
C0P69_01705	8.36165	0	1.20432	0	0	1.67355	0	0	ZC4RG08	NAGGN
C0P67_10845	0.771873	2.84446	4.66924	2.39913	2.86986	0	0	1.05189	ZC4RG09	T3PKS
C0P67_10850	4.17856	1.77676	4.44432	2.17977	3.18688	2.57329	0	0	ZC4RG09	T3PKS
C0P67_10860	3.25829	3.00181	4.38003	1.53445	1.34605	0.869508	0	2.96022	ZC4RG09	T3PKS
C0P67_10865	0	0	12.1145	5.9417	6.5152	0	0	0	ZC4RG09	T3PKS
C0P67_10870	2.63889	3.64675	36.234	4.47392	8.17625	0.704216	2.12571	0	ZC4RG09	T3PKS
C0P67_10875	4.37217	4.43082	9.06798	1.72958	11.3791	3.50028	1.05658	0	ZC4RG09	T3PKS
C0P67_10880	1.68582	1.9414	4.85614	0.714526	2.35048	2.36186	0	0	ZC4RG09	T3PKS
C0P67_10885	11.5945	3.33807	9.60217	4.91426	13.4715	9.28232	0	0	ZC4RG09	T3PKS
C0P67_10890	7.80233	1.91685	1.79802	1.76372	3.86792	2.49856	2.51401	0	ZC4RG09	T3PKS
C0P67_10895	4.88743	1.0006	4.69288	2.45513	4.03815	3.47803	0	0	ZC4RG09	T3PKS
C0P67_10905	4.73406	10.9036	8.18212	4.45891	13.69	2.52667	0	0	ZC4RG09	T3PKS
C0P67_10910	41.7493	55.3868	106.793	44.3561	165.574	18.7173	32.2852	9.10323	ZC4RG09	T3PKS
C0P67_10915	6.31582	7.75823	24.2577	4.75899	26.0917	2.52817	20.3504	0	ZC4RG09	T3PKS
C0P67_10920	0	0	13.5586	4.98748	14.5837	2.35516	0	0	ZC4RG09	T3PKS
C0P67_10930	0	4.36142	6.36387	0.891782	1.95572	0	0	0	ZC4RG09	T3PKS
C0P67_10935	1.62914	3.00181	12.5144	1.22756	8.07629	1.73902	0	2.96022	ZC4RG09	T3PKS
C0P67_10940	2.03069	0	7.31196	3.44279	9.43773	0	0	5.53476	ZC4RG09	T3PKS
C0P67_10945	1.67944	2.32087	9.43367	9.01644	5.72389	1.34453	6.08781	1.14436	ZC4RG09	T3PKS
C0P67_10950	3.44797	5.29427	11.9186	2.92281	2.84882	1.84025	0	0	ZC4RG09	T3PKS
C0P67_10955	4.86957	4.48626	6.54603	7.0327	6.03509	0	2.61506	0	ZC4RG09	T3PKS
C0P67_10960	5.71597	5.26604	9.17355	10.383	6.07207	1.96119	3.94663	0	ZC4RG09	T3PKS
C0P67_10965	1.90241	1.75266	13.7001	3.22531	2.35775	0	9.19472	0	ZC4RG09	T3PKS
C0P67_10970	0	3.46086	9.73898	5.30733	9.31136	0	0	0	ZC4RG09	T3PKS
C0P67_10975	2.24918	2.07214	18.1411	5.08429	22.3001	0	0	0	ZC4RG09	T3PKS
C0P67_10980	0	1.40153	7.8879	9.02701	5.65617	0	0	0	ZC4RG09	T3PKS
C0P67_10985	0.968839	1.78516	6.97706	5.74893	6.00364	0	0	0	ZC4RG09	T3PKS
C0P67_10990	2.3061	6.37373	9.63224	4.07263	7.50241	1.15389	0	0	ZC4RG09	T3PKS
C0P67_10995	6.10302	12.4501	18.3337	14.535	27.5537	4.18797	5.26734	0	ZC4RG09	T3PKS
C0P67_11000	5.91071	7.53986	18.8599	11.3056	25.9207	1.456	6.59253	0	ZC4RG09	T3PKS
C0P67_11005	6.31062	15.1667	25.6077	17.9866	49.6467	5.05217	7.95665	1.49565	ZC4RG09	T3PKS
C0P67_11010	3.62623	0.835198	10.4457	3.8424	5.61769	1.45155	0	0	ZC4RG09	T3PKS
C0P67_11015	1.98309	1.82699	7.99746	5.04315	4.91548	0	0	0	ZC4RG09	T3PKS
C0P67_11020	2.45083	0	9.53076	1.73129	1.51871	0.981045	0	0	ZC4RG09	T3PKS
C0P72_08340	1.386	2.5538	8.78348	1.56653	0	3.88362	3.3494	0	ZC4RG12	sactipeptide
C0P72_08345	0	1.82293	11.9695	2.23641	0	4.75228	0	0	ZC4RG12	sactipeptide
C0P72_08350	0.810607	1.867	14.2436	2.8631	0.502312	4.05599	1.95891	0	ZC4RG12	sactipeptide
C0P72_08355	1.71511	1.5801	22.7264	3.39239	0	10.9847	4.14473	0	ZC4RG12	sactipeptide
C0P72_08360	0	2.42828	8.50363	2.18466	0.435549	4.92366	0	0	ZC4RG12	sactipeptide
C0P72_08365	0.998231	11.9555	19.8409	12.9749	1.23716	13.9854	0	0	ZC4RG12	sactipeptide
C0P72_08370	1.44225	10.2976	23.6808	9.78065	0.893724	13.567	0	0	ZC4RG12	sactipeptide
C0P72_08375	0	46.7711	87.7435	35.8624	0	15.2412	0	0	ZC4RG12	sactipeptide
C0P72_08380	2.16689	7.9853	13.7322	2.44914	0	5.20432	0	0	ZC4RG12	sactipeptide
C0P72_08385	2.94181	8.13073	18.6431	9.97497	0	4.71032	0	0	ZC4RG12	sactipeptide
C0P72_08390	0	1.46029	9.58839	1.34364	0	5.07588	0	0	ZC4RG12	sactipeptide
C0P72_08395	0	1.5924	5.97475	2.44199	1.07108	3.11348	0	0	ZC4RG12	sactipeptide
C0P72_08400	0.898307	2.48279	10.6094	2.03063	0	8.27044	0	0	ZC4RG12	sactipeptide
C0P72_08405	0	0	20.5077	3.35274	0	7.12445	3.58425	0	ZC4RG12	sactipeptide
C0P72_08410	3.43022	1.5801	19.268	4.84627	0	13.7308	0	0	ZC4RG12	sactipeptide
C0P72_08415	0.728218	4.02538	17.8304	15.4326	1.80503	5.24698	0	0	ZC4RG12	sactipeptide
C0P72_08420	0.644254	5.93541	17.2592	16.3838	1.59691	8.76822	1.5569	0	ZC4RG12	sactipeptide
C0P73_05060	0	0	0.921676	6.63002	13.879	1.7077	2.57739	0	ZC4RG13	terpene
C0P73_05065	0	0	0.789061	3.74104	9.90169	1.46199	9.92945	2.48865	ZC4RG13	terpene
C0P73_05070	0	0.351738	1.42971	7.98312	8.99024	3.66785	10.149	0	ZC4RG13	terpene
C0P73_05075	0	0	0.78024	8.80159	36.0868	1.08423	22.9097	0	ZC4RG13	terpene
C0P73_05080	0	0	2.08252	11.1219	40.3194	2.57236	16.5002	4.37877	ZC4RG13	terpene
C0P73_05085	0	1.17769	2.20937	19.505	102.185	6.14035	41.7037	6.96822	ZC4RG13	terpene
C0P73_05090	0	0.817676	1.02265	5.26651	23.6493	0.710547	17.1586	2.41904	ZC4RG13	terpene
C0P73_05095	0	0	1.26068	1.85495	0	0	5.2881	5.96418	ZC4RG13	terpene
C0P73_05100	0	0	0	0.955724	5.58918	0	0	3.07292	ZC4RG13	terpene
C0P73_05105	0	0	2.84706	0.62061	2.72205	0	0	1.49657	ZC4RG13	terpene
C0P73_05110	0	0	1.40615	1.37932	16.637	1.954	0	11.6416	ZC4RG13	terpene
C0P73_05115	0	0.624804	2.14894	3.44936	18.9115	2.44325	8.19454	3.69688	ZC4RG13	terpene
C0P73_05120	0	0	1.04777	5.90977	12.9604	4.36801	16.4813	0	ZC4RG13	terpene
C0P73_05125	0	0.553785	1.73152	4.07637	8.56717	0.48123	5.08416	4.915	ZC4RG13	terpene
C0P74_14850	0	0	0	0	3.6825	0	7.1805	0	ZC4RG14	ectoine
C0P74_14855	1.99199	3.67038	2.29523	0	17.2813	0	9.62766	0	ZC4RG14	ectoine
C0P74_14860	0	0	0.195806	0	5.05463	0	0	0	ZC4RG14	ectoine
C0P74_14865	0	0	1.02985	0	3.32314	0	0	0	ZC4RG14	ectoine
C0P74_14870	0	0	0.871954	0.855321	3.75151	0	5.48629	0	ZC4RG14	ectoine
C0P74_14875	0	0	0.390715	0	2.52153	0	3.27781	0	ZC4RG14	ectoine
C0P74_14880	0	0	2.57205	0	5.533	0	5.39439	0	ZC4RG14	ectoine
C0P74_14885	0	0.901425	0	0	3.63789	0.783323	0	0	ZC4RG14	ectoine
C0P74_14890	0	0	1.7195	0	6.16499	0	0	0	ZC4RG14	ectoine
C0P74_14895	0	0	2.33006	0	3.34163	0	0	0	ZC4RG14	ectoine
C0P74_14900	1.35431	0	2.34072	0	1.67846	0	0	3.69125	ZC4RG14	ectoine
C0P74_14905	0	0	0	0	2.8711	0.927324	0	0	ZC4RG14	ectoine
C0P74_03335	0	0	1.05752	0	14.2183	1.10216	6.65383	2.50151	ZC4RG14	bacteriocin
C0P74_03340	0	0.362486	1.13339	0.444706	8.28971	0.314995	3.80331	6.97054	ZC4RG14	bacteriocin
C0P74_03345	0	0	2.61141	0	16.8531	3.62887	5.47696	0	ZC4RG14	bacteriocin
C0P74_03350	0	2.00121	1.25144	0	15.4796	0.869508	5.24931	0	ZC4RG14	bacteriocin
C0P74_03355	0	2.02597	0	0	24.5287	1.76054	15.9428	0	ZC4RG14	bacteriocin
C0P74_03360	0	0.401419	0.502047	0	4.05003	0.348827	4.21181	0	ZC4RG14	bacteriocin
C0P74_03365	0	0	1.46658	0	12.6197	0	18.4553	0	ZC4RG14	bacteriocin
C0P74_03370	0	0	0.436721	0	0.939478	0	7.32754	0	ZC4RG14	bacteriocin
C0P74_05235	0.437002	0.805208	1.13294	0	8.39476	0.699712	9.50453	0	ZC4RG14	terpene
C0P74_05240	0	1.008	1.26068	1.23663	14.2379	3.50373	22.4744	0	ZC4RG14	terpene
C0P74_05245	0	0	0	1.67918	3.6825	0	10.7707	0	ZC4RG14	terpene
C0P74_05250	0	1.48547	0	0	1.99831	1.29085	11.6895	0	ZC4RG14	terpene
C0P74_05255	0	0	1.64314	0	0	1.14167	3.44618	0	ZC4RG14	terpene
C0P74_05260	0	0	0	0	4.5237	0.584435	8.82074	0	ZC4RG14	terpene
C0P74_05265	0	0	0.967556	0.47455	14.5699	0.672266	4.05854	2.28871	ZC4RG14	terpene
C0P74_05270	0	0	0.50677	0	11.4467	0	12.7543	2.39748	ZC4RG14	terpene
C0P74_05275	0	0	0	1.1476	8.17936	0	12.2684	0	ZC4RG14	terpene
C0P74_05280	0	0	0.694487	0	3.73497	0.965071	5.82624	0	ZC4RG14	terpene
C0P74_05285	0	0	0	0	1.28931	0.832854	2.51401	0	ZC4RG14	terpene
C0P74_05290	0	0	1.12574	0.368089	4.84341	0.52145	6.29609	0	ZC4RG14	terpene
C0P74_05295	1.26737	0	0.730153	0	1.57071	0	12.2509	0	ZC4RG14	terpene
C0P74_05300	0	0	0.389823	0	4.19295	0.541704	3.27032	0	ZC4RG14	terpene
C0P74_05305	0	0.63696	1.39411	0.390719	8.14019	2.76754	5.01238	0	ZC4RG14	terpene
C0P74_05310	0	1.89642	2.84618	0.930627	14.7966	0.659182	11.9387	0	ZC4RG14	terpene
C0P74_05315	0	2.1005	0.218921	0	12.7155	1.8253	3.67317	0	ZC4RG14	terpene
C0P74_05320	0.379994	1.40033	1.0946	0.42949	4.70944	0.304216	5.50976	0	ZC4RG14	terpene
C0P74_11730	8.26443	19.0347	11.9032	7.00568	258.623	11.5786	79.8872	11.2626	ZC4RG14	lassopeptide
C0P74_11735	0.335508	1.2364	0.773168	0.37921	21.8301	2.68602	11.351	0	ZC4RG14	lassopeptide
C0P74_11740	0	1.76399	0	2.16411	21.3569	3.06577	13.8813	0	ZC4RG14	lassopeptide
C0P74_11745	0	2.39559	1.49806	0.489828	24.7069	9.02083	10.473	4.7248	ZC4RG14	lassopeptide
C0P74_11750	0	0	0.918918	0	10.8723	0	7.70904	0	ZC4RG14	lassopeptide
C0P74_11755	0	0	3.01672	0	15.1424	1.39736	4.21801	0	ZC4RG14	lassopeptide
C0P74_11760	0	1.67982	1.05046	0.257606	9.88645	0.729869	12.1173	0	ZC4RG14	lassopeptide
C0P74_11765	0	0	12.8674	0	209.141	3.97351	383.816	0	ZC4RG14	lassopeptide
C0P74_11770	0	0	0.970614	0	11.832	0	17.6426	0	ZC4RG14	lassopeptide
C0P74_11775	0	0	0.277569	0	8.35952	0	8.1501	0	ZC4RG14	lassopeptide
C0P74_11780	0	0	0.726526	0	5.47017	0	4.57126	0.859283	ZC4RG14	lassopeptide
C0P74_11785	0	0	0.373059	0	3.81201	0.259205	3.91211	0	ZC4RG14	lassopeptide
C0P74_11790	0	2.1041	5.921	0	19.8136	1.82843	0	0	ZC4RG14	lassopeptide
C0P74_11795	0	0	0.637406	0	9.59835	0	0	0	ZC4RG14	lassopeptide
C0P74_11800	0.88225	0.812804	0	0.498583	13.121	0	6.39613	0	ZC4RG14	lassopeptide
C0P74_11805	0	0	0	0	0	0	6.1342	0	ZC4RG14	lassopeptide
C0P75_02815	20.8406	4.97781	0.444689	0	0	7.41537	0	0	ZC4RG15	terpene
C0P75_02820	19.3391	3.23942	0	0	0	9.38335	0	0	ZC4RG15	terpene
C0P75_02825	17.1511	1.5801	0	0	0	12.3578	0	0	ZC4RG15	terpene
C0P75_02830	38.8851	14.5726	1.89851	0	0	17.9397	0	0	ZC4RG15	terpene
C0P75_02835	2.28976	0	0	0	0	0	0	0	ZC4RG15	terpene
C0P75_02840	16.9325	6.82484	0	0	0	15.4621	0	0	ZC4RG15	terpene
C0P75_02845	13.5577	8.81681	0	0	0	8.93861	0	0	ZC4RG15	terpene
C0P75_02850	134.748	25.2492	1.31578	0	0	32.9117	0	0	ZC4RG15	terpene
C0P75_02855	65.8856	23.2365	0	0	0	35.0272	0	0	ZC4RG15	terpene
C0P75_02860	18.4236	3.77186	0.471739	0	0	3.93322	0	0	ZC4RG15	terpene
C0P75_02865	55.3252	11.3817	0	0	0	21.9312	0	0	ZC4RG15	terpene
C0P75_02870	21.5966	2.34078	0	0	1.04964	6.10231	0	0	ZC4RG15	terpene
C0P75_02875	19.3838	3.72043	0	0	0	4.20289	0	0	ZC4RG15	terpene
C0P75_02880	14.0807	3.08866	0.579438	0	0	1.61039	0	0	ZC4RG15	terpene
C0P75_02885	11.4883	1.76399	0	0	0	1.53288	0	0	ZC4RG15	terpene
C0P75_02890	71.3335	14.6373	1.12081	0	0.803699	15.3154	0	0	ZC4RG15	terpene
C0P75_02895	57.296	18.6304	0	0	0	20.5067	0	0	ZC4RG15	terpene
C0P75_02900	117.074	16.7248	1.70755	0	0	9.78795	0	0	ZC4RG15	terpene
C0P75_02905	144.841	58.0175	7.25614	0	3.60219	36.8427	0	0	ZC4RG15	terpene
C0P75_01700	8.0766	2.79032	1.16327	0	0	3.23299	0	0	ZC4RG15	T3PKS
C0P75_01705	22.5801	5.29525	0	0	0	5.25884	0	0	ZC4RG15	T3PKS
C0P75_01710	16.9846	4.81467	0	0	0	1.04597	0	0	ZC4RG15	T3PKS
C0P75_01715	6.42095	1.07555	0.672585	0	0	58.4147	0	0	ZC4RG15	T3PKS
C0P75_01720	18.8878	2.57793	0.806043	0	0	8.96073	0	0	ZC4RG15	T3PKS
C0P75_01725	31.0432	18.045	1.70329	0	0	49.4093	0	0	ZC4RG15	T3PKS
C0P75_01730	15.1377	9.61802	0.601454	0	0	23.82	2.52288	0	ZC4RG15	T3PKS
C0P75_01735	12.1425	3.26279	1.4574	0	0	9.72106	0	0	ZC4RG15	T3PKS
C0P75_01740	10.0274	1.84762	2.31078	0	0	6.42219	0	0	ZC4RG15	T3PKS
C0P75_01745	3.72394	0	0.153245	0	0.659322	1.70361	0	0	ZC4RG15	T3PKS
C0P75_01750	2.65996	0	0.766223	0	0	0	0	0	ZC4RG15	T3PKS
C0P75_01755	7.35974	0.968632	0.605725	0	0	1.68345	0	0	ZC4RG15	T3PKS
C0P75_01760	39.8463	2.71925	0.850228	0	0	12.9964	0	0	ZC4RG15	T3PKS
C0P75_01765	25.0391	5.12627	0	0	0	12.6215	0	0	ZC4RG15	T3PKS
C0P75_01770	96.9978	14.7989	2.13562	0	3.06278	37.5908	0	0	ZC4RG15	T3PKS
C0P75_01775	23.8444	4.88167	0	0	0	4.24209	0	0	ZC4RG15	T3PKS
C0P75_01780	27.9949	6.06854	0.474363	0	0	11.8653	0	0	ZC4RG15	T3PKS
C0P75_01785	48.5311	26.1821	1.00755	0	0	38.5031	0	0	ZC4RG15	T3PKS
C0P75_01790	49.4366	19.1422	0	0	0	34.4157	0	0	ZC4RG15	T3PKS
C0P75_01795	10.6672	2.80787	0	0	0	1.82999	0	0	ZC4RG15	T3PKS
C0P75_01800	31.0055	3.57061	0	0	0	9.30841	0	1.62514	ZC4RG15	T3PKS
DIU52_05105	0	5.60022	1.07755	2.64249	1.15902	0	3.38995	0	ZC4RG16	lassopeptide
DIU52_05110	0	0	2.12004	0	1.95456	0	2.54079	0	ZC4RG16	lassopeptide
DIU52_05115	0.501558	2.31039	3.75643	0.944813	6.42324	1.74	7.6764	0.91135	ZC4RG16	lassopeptide
DIU52_05120	0	4.35369	5.44508	2.6706	17.5702	0	11.42	0	ZC4RG16	lassopeptide
DIU52_05125	0	5.84638	3.32362	1.30409	10.0097	5.08041	23.7003	3.14475	ZC4RG16	lassopeptide
DIU52_05130	1.36891	0.630581	4.9291	2.51424	23.3277	1.09593	17.3676	1.86553	ZC4RG16	lassopeptide
DIU52_05135	0.455837	3.56962	4.07054	2.18965	15.8183	0.364935	22.0315	0.621205	ZC4RG16	lassopeptide
DIU52_05140	0	0.511559	2.87908	1.25518	10.3225	1.77814	10.7348	3.02682	ZC4RG16	lassopeptide
DIU52_05145	1.40426	1.0781	3.77541	1.4549	6.67138	2.06107	8.48381	0	ZC4RG16	lassopeptide
DIU52_05150	1.93979	1.7871	6.70529	3.83681	38.4653	5.43538	46.877	5.28703	ZC4RG16	lassopeptide
DIU52_05155	0	10.4172	11.1674	7.30289	48.0466	2.58639	62.4573	8.8053	ZC4RG16	lassopeptide
DIU52_05160	41.7381	32.9595	87.5963	42.1203	447.078	66.8296	569.163	24.3771	ZC4RG16	lassopeptide
DIU52_05165	0	0.755068	7.55479	3.70534	16.2519	18.372	55.4567	0	ZC4RG16	lassopeptide
DIU52_05170	0	0	2.1688	2.12743	13.9966	0	0	0	ZC4RG16	lassopeptide
DIU52_05175	0	0	1.23334	0.604908	3.97976	0	0	0	ZC4RG16	lassopeptide
DIU52_05180	0	1.46947	2.75675	0.901389	5.93035	0	0	0	ZC4RG16	lassopeptide
DIU52_05185	0	1.95112	1.22011	1.49605	1.31236	1.69549	0	2.88612	ZC4RG16	lassopeptide
DIU52_05190	0.214027	1.18308	1.91122	1.14905	5.70295	1.11375	9.0513	0.583343	ZC4RG16	lassopeptide
DIU52_05400	0	0	0.788655	0	1.69656	0	4.13515	0	ZC4RG16	NRPS
DIU52_05405	0	0	2.85943	0	0	0	0	0	ZC4RG16	NRPS
DIU52_05410	0	0.621326	1.55416	0.508172	2.7861	0.359948	2.71631	2.45087	ZC4RG16	NRPS
DIU52_05415	0.482578	0	2.6412	0.545436	3.88753	0	7.58028	0	ZC4RG16	NRPS
DIU52_05425	0	0	1.3623	0	1.25597	0	2.04084	0.920707	ZC4RG16	NRPS
DIU52_05430	0	0	8.37552	0	8.00777	0	7.80716	0	ZC4RG16	NRPS
DIU52_05435	0	0	2.42118	0.237499	2.08338	0	6.60137	0	ZC4RG16	NRPS
DIU52_05440	0	0	1.83784	0.901389	7.90713	0	11.5636	0	ZC4RG16	NRPS
DIU52_05445	0	0	2.0419	0.667651	7.32093	0	17.1301	0	ZC4RG16	NRPS
DIU52_05450	1.05139	2.90589	4.8458	0	26.0608	0	92.7389	0	ZC4RG16	NRPS
DIU52_05465	0	0	2.85943	0	24.6049	0	35.9827	0	ZC4RG16	NRPS
DIU52_05470	0	0.48953	0.612246	0	1.31707	0.850787	12.8407	2.89648	ZC4RG16	NRPS
DIU52_05475	0	0	0.628021	0.616041	1.351	0	0	2.97111	ZC4RG16	NRPS
DIU52_05480	0.344886	0	1.39086	0.0974522	3.20575	0	3.3338	0.940007	ZC4RG16	NRPS
DIU52_05485	0	1.11208	2.43401	0.341083	1.49602	0	1.45854	3.29002	ZC4RG16	NRPS
DIU52_05490	0	0	1.61463	0	0	0	10.1592	0	ZC4RG16	NRPS
DIU52_05495	0	0	2.68446	0	3.84989	0	9.3836	0	ZC4RG16	NRPS
DIU52_05500	0	0.531489	1.99417	0.652043	1.42996	0	5.57654	3.14475	ZC4RG16	NRPS
DIU52_05505	0.267437	0.492772	2.31113	0.302272	1.98868	0.856421	7.75545	1.45783	ZC4RG16	NRPS
DIU52_05510	1.29132	4.75868	11.1592	1.45952	11.2027	2.06761	6.24119	7.03912	ZC4RG16	NRPS
DIU52_05515	1.83181	10.1257	10.5533	1.5528	13.6215	1.46651	22.1337	0	ZC4RG16	NRPS
DIU52_05520	0	0.400437	2.00328	0.491266	5.38683	0.347973	1.05038	0	ZC4RG16	NRPS
DIU52_05525	0	0.503585	1.04971	0.411873	3.38721	0.291738	1.76125	0	ZC4RG16	NRPS
DIU52_05530	0	0.514129	2.08979	1.26149	3.11232	0.44677	4.04579	0	ZC4RG16	NRPS
DIU52_05535	0.886905	1.40073	2.6278	0.787622	4.71079	0.811475	8.87936	1.72665	ZC4RG16	NRPS
DIU52_05540	0	0	0.28467	0	3.67431	0	2.38817	0	ZC4RG16	NRPS
DIU52_05545	4.46091	4.75868	3.11106	2.78635	11.6392	3.75929	17.0214	0	ZC4RG16	NRPS
DIU52_05550	0	1.51854	1.89921	1.86298	0	0	0	8.985	ZC4RG16	NRPS
C0P77_08550	0	0	0	0	0	0	0	0	ZC4RG19	NAGGN
C0P77_08555	0	0	0	0	0	0	0	0	ZC4RG19	NAGGN
C0P77_08560	0	0	0	0	0	0	0	0	ZC4RG19	NAGGN
C0P77_08565	0	0	0	0	0	0	0	0	ZC4RG19	NAGGN
C0P77_08570	0	0	0	0	0	0	0	0	ZC4RG19	NAGGN
C0P77_08575	0	0	0	0	0	0	0	0	ZC4RG19	NAGGN
C0P77_08580	0	0	0	0	0	0	0	0	ZC4RG19	NAGGN
C0P77_08585	0	0	0	0	0	0	0	0	ZC4RG19	NAGGN
C0P77_09180	0	0	0	0	0	0	0	0	ZC4RG19	terpene
C0P77_09185	0	0	0	0	0	0	0	0	ZC4RG19	terpene
C0P77_09190	0	0	0	0	0	0	0	0	ZC4RG19	terpene
C0P77_09195	0	0	0	0	0	0	0	0	ZC4RG19	terpene
C0P77_09200	0	0	0	0	0	0	0	0	ZC4RG19	terpene
C0P77_09205	0	0	0	0	0	0	0	0	ZC4RG19	terpene
C0P77_09210	0	0	0	0	0	0	0	0	ZC4RG19	terpene
C0P77_09215	0	0	0	0	0	0	0	0	ZC4RG19	terpene
C0P77_09220	0	0	0	0	0	0	0	0	ZC4RG19	terpene
C0P77_09225	0	0	0	0	0	0	0	0	ZC4RG19	terpene
C0P79_16755	0	0	0	0.758419	7.76181	0	9.72946	2.43853	ZC4RG20	bacteriocin
C0P79_16760	0	0	0.783225	0	13.0578	0	9.03468	3.70537	ZC4RG20	bacteriocin
C0P79_16765	0	0	0	1.22756	13.4605	0	14.4356	0	ZC4RG20	bacteriocin
C0P79_16770	0	0	1.37962	0	20.7749	0	20.2544	0	ZC4RG20	bacteriocin
C0P79_16775	0	0	4.63201	0	9.96442	0	29.1444	0	ZC4RG20	bacteriocin
C0P79_16780	0	0	0.373059	0	0	0	0	0	ZC4RG20	bacteriocin
C0P79_16785	0	0	0	0	6.15122	0	59.9712	0	ZC4RG20	bacteriocin
C0P79_14425	0	0	0	0	0	0	0	0	ZC4RG20	bacteriocin
C0P79_14430	0	0	0	0	0	0	0	0	ZC4RG20	bacteriocin
C0P79_14435	0	0	0	0	1.64339	0	0	1.80706	ZC4RG20	bacteriocin
C0P79_14440	0	0	0	0	4.93752	0	0	0	ZC4RG20	bacteriocin
C0P79_14445	0	0	0	0	3.57158	0	0	0	ZC4RG20	bacteriocin
C0P79_14450	0	0	0	0	0	0	0	0	ZC4RG20	bacteriocin
C0P79_14455	0	0	0	0	2.41993	0	0	0	ZC4RG20	bacteriocin
C0P79_14460	0	0	0	0	0	0	0	0	ZC4RG20	bacteriocin
C0P79_14465	0	0	0	0	0	0	0	0	ZC4RG20	bacteriocin
C0P79_14470	0	0	0	0	0	0	0	0	ZC4RG20	bacteriocin
C0P79_14475	0	0	0	0	2.72542	0	0	0	ZC4RG20	bacteriocin
C0P79_14480	0	0	0	0	6.68665	0	0	0	ZC4RG20	bacteriocin
C0P79_14485	0	0	0	0	0.561483	0	0	2.46962	ZC4RG20	bacteriocin
C0P79_16180	0	0	0	0	3.23844	0	0	0	ZC4RG20	terpene
C0P79_16185	0	0	0	0	2.3645	0	1.53684	1.73333	ZC4RG20	terpene
C0P79_16190	0	0	0	0	74.3965	0	101.546	32.7224	ZC4RG20	terpene
C0P79_16195	0	0	0	0.437346	16.305	0.619562	5.61054	2.10928	ZC4RG20	terpene
C0P79_16200	0	0	0	0	13.8624	2.55848	7.72291	0	ZC4RG20	terpene
C0P79_16205	0	0	0	0.876984	18.271	1.24237	7.50033	6.34443	ZC4RG20	terpene
C0P79_16210	0	0	0	0	7.36355	0.559605	6.75678	5.71548	ZC4RG20	terpene
C0P79_16215	0.697351	0	0	0	6.91408	0	1.68522	1.90067	ZC4RG20	terpene
C0P79_16220	0	0	0	0.481836	2.11337	0	4.12086	0	ZC4RG20	terpene
C0P79_16225	0	0.907421	0	0.556622	4.88278	0	4.76046	5.36909	ZC4RG20	terpene
C0P79_16230	0	0.750223	0.469145	0	8.07383	0.651932	11.8073	2.21948	ZC4RG20	terpene
C0P79_16235	0	0	0	0	3.89345	0	6.07346	0	ZC4RG20	terpene
C0P79_16240	0	0	0	0	2.68553	0	2.61825	5.906	ZC4RG20	terpene
C0P79_04175	0	0	0	0.436206	3.82647	0	0	0	ZC4RG20	terpene
C0P79_04180	0	0	0	0	0	0.375929	0	0	ZC4RG20	terpene
C0P79_04185	0	0	0	0	1.77592	1.14719	0	0	ZC4RG20	terpene
C0P79_04190	0	0	0.647076	0	4.17598	0	2.71425	0	ZC4RG20	terpene
C0P79_04195	0	0	0.444689	0.436206	19.6107	0.617948	9.32653	2.10379	ZC4RG20	terpene
C0P79_04200	0	0	2.50287	0	8.74932	0	10.4986	0	ZC4RG20	terpene
C0P79_04205	0	0.698373	0.436721	0	9.86452	0	1.83188	2.06609	ZC4RG20	terpene
C0P79_04210	0	0	0.720898	0	6.9786	0.500886	1.51195	0	ZC4RG20	terpene
C0P79_04215	0.221442	0.204011	0	0.250286	13.4477	0.70913	14.9838	3.62132	ZC4RG20	terpene
C0P79_04220	0	0	0	0	0	1.80065	0	0	ZC4RG20	terpene
C0P79_04225	1.2777	0	0.490736	0.481374	7.38972	0.681934	10.2923	0	ZC4RG20	terpene
C0P79_04230	0	0	0	0	0	0	0	0	ZC4RG20	terpene
C0P79_04235	0	0	0	0	2.18033	0	0	2.39748	ZC4RG20	terpene
C0P79_04240	0	0	0	0	9.87505	1.59475	4.81383	0	ZC4RG20	terpene
C0P79_04245	0	0	0.429034	0	23.535	0	12.5975	30.4458	ZC4RG20	terpene
C0P79_04250	0	0	0.465307	0	14.5141	1.2932	1.95179	6.60398	ZC4RG20	terpene
DIU53_09670	0	0.269774	1.0122	0	2.17746	0.468858	0	0	ZC4RG21	PKS-like
DIU53_09675	0	0	1.9506	0	0.839229	1.08423	0	0	ZC4RG21	PKS-like
DIU53_09680	0	0	1.09836	0	1.77211	0	0	0	ZC4RG21	PKS-like
DIU53_09685	0	0	0.806043	0	0	0	0	3.81332	ZC4RG21	PKS-like
DIU53_09690	0	0	0	0	0	0	0	2.34184	ZC4RG21	PKS-like
DIU53_09695	0	0	0	0	0.622424	0.402068	0	0	ZC4RG21	PKS-like
DIU53_09705	0	0	0	0	0	0	0	0	ZC4RG21	PKS-like
DIU53_09710	0	0	0.868994	0	0.934693	0	0	0	ZC4RG21	PKS-like
DIU53_09715	0	0	2.00197	0	0	0	0	6.3141	ZC4RG21	PKS-like
DIU53_09720	0	0	0.361722	0	0	0	0	0	ZC4RG21	PKS-like
DIU53_09725	0	0	0	0	1.16639	0	2.27433	0	ZC4RG21	PKS-like
DIU53_09730	0	0	2.60809	0	0	0	0	0	ZC4RG21	PKS-like
DIU53_09735	0	0	1.9686	0	0	0	0	0	ZC4RG21	PKS-like
DIU53_09740	0	0	0.423706	0	0	0.588789	0	0	ZC4RG21	PKS-like
DIU53_09745	0	0	0.405576	0	0.872479	0	0	0	ZC4RG21	PKS-like
DIU53_09750	0	0	0	0	0	0	0	0	ZC4RG21	PKS-like
DIU53_09755	0	0.560612	1.40229	0	0.754156	0	0	0	ZC4RG21	PKS-like
DIU53_09760	0.569869	0	0.984934	0	1.41253	0	0	0	ZC4RG21	PKS-like
DIU53_09765	22.0192	26.4599	5.51549	1.62308	228.994	87.3743	196.651	357.478	ZC4RG21	PKS-like
DIU53_09770	6.25652	0	2.70337	0	170.588	3.75664	158.755	17.0525	ZC4RG21	PKS-like
DIU53_10860	0.324243	0	0.186802	0	13.6629	0.259583	1.56713	0	ZC4RG21	terpene
DIU53_10865	16.8495	0	0	0	98.7164	4.90523	22.21	0	ZC4RG21	terpene
DIU53_10870	1.62121	0	0	0	98.4532	3.89375	25.4659	0	ZC4RG21	terpene
DIU53_10875	7.52903	6.93639	2.1688	0	146.965	1.5069	36.3893	0	ZC4RG21	terpene
DIU53_10880	5.97596	3.67038	1.14762	0	59.2503	1.59475	14.4415	0	ZC4RG21	terpene
DIU53_10885	0	0	1.13322	0.370534	6.09447	0	0	0	ZC4RG21	terpene
DIU53_10890	0	0.524004	0.491521	0	1.05736	0	0	0.775115	ZC4RG21	terpene
DIU53_10895	0	0	3.17692	0	2.27807	0	2.96134	0	ZC4RG21	terpene
DIU53_10900	0	0	1.30018	0	0	0	0	2.05035	ZC4RG21	terpene
DIU53_10905	4.07535	0	1.17394	0	20.2031	0	9.84848	0	ZC4RG21	terpene
DIU53_10910	0	0	0	0	3.79025	0	0	0	ZC4RG21	terpene
DIU53_10915	0	0	0.742331	0	1.99613	0.515778	0	1.75595	ZC4RG21	terpene
DIU53_10920	0	0	0	0	0	0	0	0	ZC4RG21	terpene
DIU53_10925	0	0	0.858787	0	0	1.19339	0	4.06285	ZC4RG21	terpene
DIU53_10930	0	0	1.86123	0	4.00388	2.58639	0	8.8053	ZC4RG21	terpene
DIU53_10935	0	0	1.3283	0	9.52481	0	7.42896	0	ZC4RG21	terpene
DIU53_10940	0	0.878212	0.549182	0	10.6326	0	2.30361	0	ZC4RG21	terpene
DIU53_10945	0	1.46947	0	0	3.95357	0	0	0	ZC4RG21	terpene
DIU53_10950	0	0	0	0	1.27833	0	0.83087	0	ZC4RG21	terpene
DIU53_10955	0	0	1.86802	0	4.0185	0	0	0	ZC4RG21	terpene
DIU53_15740	0	0	0.515965	0	1.10995	0	0	0	ZC4RG21	terpene
DIU53_15745	0	0	0.336735	0	0	0	0	0	ZC4RG21	terpene
DIU53_13000	0	0	0.471522	0	2.02868	0.327618	0	0	ZC4RG21	NRPS-like
DIU53_13005	0	0	1.5765	0	7.91322	0	0	0	ZC4RG21	NRPS-like
DIU53_13010	0	0	0	0	14.7464	0	0	0	ZC4RG21	NRPS-like
DIU53_13015	0	0	0	0	0	0	0	0	ZC4RG21	NRPS-like
DIU53_13020	0	0	0.384551	0	1.6545	0	1.61305	0	ZC4RG21	NRPS-like
DIU53_13025	1.08213	0.996947	1.24686	0	4.02339	0	0	0	ZC4RG21	NRPS-like
DIU53_13030	0	0	0	0	3.75791	0	7.32754	8.26436	ZC4RG21	NRPS-like
DIU53_13035	0	1.89029	1.77311	0	8.90009	0	3.71877	0	ZC4RG21	NRPS-like
DIU53_13040	0	0	0.646804	0	18.5521	0	3.61747	0	ZC4RG21	NRPS-like
DIU53_13045	0	0	0.496929	0	24.3197	0.345271	6.25331	1.17547	ZC4RG21	NRPS-like
DIU53_13050	0	0	0.688879	0	0	0	0	0	ZC4RG21	NRPS-like
DIU53_13055	2.93016	5.39903	0	0	68.9983	3.75334	49.5672	0	ZC4RG21	NRPS-like
DIU53_13060	0	0	0	0	11.0107	0	0	0	ZC4RG21	ectoine
DIU53_13065	0	0	0.802253	0	3.45162	1.11482	0	0	ZC4RG21	ectoine
DIU53_13070	0	0	1.41783	0	0	0	0	0	ZC4RG21	ectoine
DIU53_13075	0	0	0.575098	0	1.23716	0	2.41232	0	ZC4RG21	ectoine
DIU53_13080	0	0	0	0	0	1.76054	0	5.99371	ZC4RG21	ectoine
DIU53_13085	0	0	0.404614	0	7.39848	0	1.69721	1.9142	ZC4RG21	ectoine
DIU53_13090	0	0	0	0	6.81073	0	8.85348	0	ZC4RG21	ectoine
DIU53_13095	6.67989	3.07704	3.8484	0	62.0903	8.0217	0	18.2065	ZC4RG21	ectoine
DIU53_13100	0	3.88525	0.404935	0	110.629	1.12541	6.7942	7.66284	ZC4RG21	ectoine
DIU53_13105	2.32572	3.21398	0	0	86.4713	2.7929	33.722	3.16945	ZC4RG21	ectoine
DIU53_14535	0	0	1.30905	0	0	0	0	0	ZC4RG21	lassopeptide
DIU53_14540	1.1538	1.06298	0.997086	0	4.28988	0.923711	6.97068	3.14475	ZC4RG21	lassopeptide
DIU53_14545	1.55319	1.43093	0.89482	0	4.81236	1.24346	0	0	ZC4RG21	lassopeptide
DIU53_14550	1.21237	2.45727	0.977855	0	169.488	0.776482	22.2666	0	ZC4RG21	lassopeptide
DIU53_14555	0	0	0	0	44.5285	0	0	0	ZC4RG21	lassopeptide
DIU53_14560	0	1.96753	0	0	43.6722	0	0	0	ZC4RG21	lassopeptide
DIU53_14565	0	0	0	0	21.5647	0	2.47347	0	ZC4RG21	lassopeptide
DIU53_14570	0.972019	0	0.559997	0	9.03502	0	2.34898	1.32465	ZC4RG21	lassopeptide
DIU53_14575	0	0	0.637406	0	4.79918	0	0	3.01551	ZC4RG21	lassopeptide
DIU53_05115	0	0	0.514409	0.504596	6.08631	0	1.07888	0	ZC4RG21	bacteriocin
DIU53_05120	0	0.993318	0	0	8.01749	0	0	0	ZC4RG21	bacteriocin
DIU53_05125	0	0.853487	0	0	4.59257	0	0	0	ZC4RG21	bacteriocin
DIU53_05130	0	0	3.52991	0	239.198	0	14.8067	0	ZC4RG21	bacteriocin
DIU53_05135	1.06271	0	1.95919	0	13.9609	0.340315	3.08177	0	ZC4RG21	bacteriocin
DIU53_05140	2.82488	0	1.62746	0	18.3803	0	0	0	ZC4RG21	bacteriocin
DIU53_05145	0.59867	1.65464	0.517356	0	29.3074	1.67749	6.51035	2.44757	ZC4RG21	bacteriocin
DIU53_05410	0.487076	0	0	0	3.01828	0	0.588533	0	ZC4RG21	NRPS
DIU53_05415	0	0	2.01511	0	4.33491	0	0	0	ZC4RG21	NRPS
DIU53_05420	0	0	0.388934	0	3.76505	0	0	0	ZC4RG21	NRPS
DIU53_05425	0	0	0	0	8.27871	1.06956	3.22852	0	ZC4RG21	NRPS
DIU53_05430	0	0	0.313818	0	1.35018	0	1.31635	0	ZC4RG21	NRPS
DIU53_05435	0	0	2.16697	0	1.86464	0	0	0	ZC4RG21	NRPS
DIU53_05440	0	0	2.94536	0.642038	11.2641	1.3643	0	0	ZC4RG21	NRPS
DIU53_05445	0	0	1.39465	0	6.00037	0	0	3.29899	ZC4RG21	NRPS
DIU53_05450	0	0	0.238508	0	5.13079	0	1.00045	2.25672	ZC4RG21	NRPS
DIU53_05455	0	0	0	0	5.97816	0	2.11942	0	ZC4RG21	NRPS
DIU53_05465	2.14855	2.96914	1.23782	0	55.9188	3.44018	10.3844	8.78401	ZC4RG21	NRPS
DIU53_05470	0	0	4.82865	0	36.356	3.35499	30.3816	11.422	ZC4RG21	NRPS
DIU53_05475	1.66788	0.512199	0.640597	0	5.51223	6.23129	8.06121	4.54592	ZC4RG21	NRPS
DIU53_05480	1.08433	0	1.04117	0	22.3976	1.15746	19.2162	5.9108	ZC4RG21	NRPS
DIU53_05485	6.54859	2.01104	0	0	100.097	1.74756	65.9388	20.8233	ZC4RG21	NRPS
DIU53_05490	13.0651	19.5596	0	0	293.483	40.5312	153.919	89.0242	ZC4RG21	NRPS
DIU53_05495	1.36576	0.314563	0	0	2.53897	0	4.12561	3.72246	ZC4RG21	NRPS
DIU53_05500	0.367726	0	1.27112	0.415624	1.36722	0.883184	0	0	ZC4RG21	NRPS
DIU53_05505	1.23564	0	1.42375	0	0.765694	0	0	0	ZC4RG21	NRPS
DIU53_05510	0	0	0.447019	0	0.480816	0	0	0	ZC4RG21	NRPS
DIU53_05515	0.524454	0.483172	0.302147	0	17.2245	0	9.50547	0	ZC4RG21	NRPS
DIU53_05520	0	0	0	0	8.13597	0	5.2881	0	ZC4RG21	NRPS
DIU53_15445	0	0	0.243848	0	2.09827	0	0	0	ZC4RG21	NRPS
DIU53_15450	0.136891	0	0.630924	0	2.20553	0	0	0.746212	ZC4RG21	NRPS
DIU53_15455	0	0	0	0	0	0	0	0	ZC4RG21	NRPS
DIU54_09170	0	0	0	0	0	0	0	0	ZC4RG22	terpene
DIU54_09175	0	0	0.609693	0	0.655788	0	0	0	ZC4RG22	terpene
DIU54_09180	0	0.726259	1.36248	0.445496	1.95398	0	1.90503	2.14859	ZC4RG22	terpene
DIU54_09185	0	0	0.965731	0	2.07749	0	0	0	ZC4RG22	terpene
DIU54_09190	0	0	0	0	1.38674	0	0	0	ZC4RG22	terpene
DIU54_09195	0	0	0	0	0	0	0	0	ZC4RG22	terpene
DIU54_09200	0	0.913497	0	0	1.22887	0	0	0	ZC4RG22	terpene
DIU54_09205	0	0.350833	0.21939	0.215205	0.471954	0	0	0	ZC4RG22	terpene
DIU54_09210	0	0	0.430115	0.42191	1.85053	0.298848	0	0	ZC4RG22	terpene
DIU54_09215	0	0	1.86802	0.916192	0	2.59583	0	2.20936	ZC4RG22	terpene
DIU54_09220	0	0	0	0.626027	1.3729	0	2.00776	6.03855	ZC4RG22	terpene
DIU54_09225	0	1.34091	1.00623	2.13858	19.4815	0.466093	9.84848	1.5868	ZC4RG22	terpene
DIU54_09230	0	0	0	0	1.46419	0.945821	0	3.22002	ZC4RG22	terpene
DIU54_09235	0	0	0	0	1.66576	0	0	1.83166	ZC4RG22	terpene
DIU54_09315	0	0	1.01421	0.331621	0.727258	0	0	0	ZC4RG22	lanthipeptide
DIU54_09320	1.46123	24.2317	3.36735	1.65156	6.33838	3.5095	0	0	ZC4RG22	lanthipeptide
DIU54_09325	0	1.24391	0.777868	0.953787	0	0	0	1.84001	ZC4RG22	lanthipeptide
DIU54_09330	0	0	1.35586	0	1.45837	0	0	0	ZC4RG22	lanthipeptide
DIU54_09335	0	0	0.347597	0.170483	1.49551	0	0	0.822227	ZC4RG22	lanthipeptide
DIU54_09340	0	0.555287	2.43071	0	1.49399	0	0	0	ZC4RG22	lanthipeptide
DIU54_09345	0	1.24391	0.388934	0	1.67336	0	0	1.84001	ZC4RG22	lanthipeptide
DIU54_09350	0	0.251999	0.630341	0.154579	0.677998	0.437967	0	0	ZC4RG22	lanthipeptide
DIU54_12105	0	0	1.29688	0.424049	0.464978	0	0	0	ZC4RG22	NRPS-like
DIU54_12110	0	1.26408	1.58096	0.775403	5.5266	1.09847	8.28945	0	ZC4RG22	NRPS-like
DIU54_12115	0	0	0.527124	0	3.40186	0	0	0	ZC4RG22	NRPS-like
DIU54_12120	0	0	0	0.475899	2.08733	0	0	0	ZC4RG22	NRPS-like
DIU54_12125	0	2.24861	1.40615	1.18228	2.59278	1.39572	8.42609	1.90067	ZC4RG22	NRPS-like
DIU54_12130	0	5.55539	4.63201	6.81548	4.98221	8.0459	14.5722	10.9568	ZC4RG22	NRPS-like
DIU54_12135	0	0	0.762798	0.374123	0	0	0	0	ZC4RG22	NRPS-like
DIU54_12140	0	0.327397	0.40947	0	0.880854	0	0	0	ZC4RG22	NRPS-like
DIU54_12145	0	0	0	0	0	0	0	0	ZC4RG22	NRPS-like
DIU54_12150	0	0.309099	0.193292	0.189605	0.415811	0	0.810789	0	ZC4RG22	NRPS-like
DIU54_12155	0	0	0	0	0	0	9.9859	0	ZC4RG22	NRPS-like
DIU54_02935	0	0	1.27428	0.416658	3.655	0	0	0	ZC4RG22	NRPS
DIU54_02940	0	0.385718	0.723615	0.946416	0.518882	0	2.02353	0	ZC4RG22	NRPS
DIU54_02945	0	0.892578	0	0	1.20073	0	2.3413	2.64063	ZC4RG22	NRPS
DIU54_02950	0	0	1.11028	1.0891	2.38843	0	0	0	ZC4RG22	NRPS
DIU54_02955	2.5603	4.71754	4.42511	2.8938	12.6924	4.09947	0	0	ZC4RG22	NRPS
DIU54_02960	0	0	0	0	3.01662	0	0	0	ZC4RG22	NRPS
DIU54_02965	0	0	0	0	0	0	0	0	ZC4RG22	NRPS
DIU54_02970	0	0	0	0	1.233	0	0	0	ZC4RG22	NRPS
DIU54_02975	0	0	0	0	0	0	0	0	ZC4RG22	NRPS
DIU54_02980	0	0	0.549182	1.61612	5.90702	0.763152	0	0	ZC4RG22	NRPS
DIU54_02985	0	0	0	0	1.69395	0	0	0	ZC4RG22	NRPS
DIU54_02990	0	0	0.59516	0	1.28031	0	0	0	ZC4RG22	NRPS
DIU54_02995	0	0	0	1.84247	2.02031	0	0	0	ZC4RG22	NRPS
DIU54_03000	0	0	0.745575	0	3.20777	0	0.781853	0	ZC4RG22	NRPS
DIU54_03005	0	0	0	0.962749	0	0	0	0	ZC4RG22	NRPS
DIU54_03010	0	0	4.12772	2.02449	4.43979	0	0	0	ZC4RG22	NRPS
DIU54_03015	0	0	1.08624	0	0.467346	0	0	0	ZC4RG22	NRPS
DIU54_03020	0	0	1.97621	0	1.06281	0	0	0	ZC4RG22	NRPS
DIU54_03025	0	0.892578	1.11633	0.547517	2.40146	0	0	0	ZC4RG22	NRPS
DIU54_03030	0	0.84818	1.0608	1.04057	2.85251	0	0	0	ZC4RG22	NRPS
DIU54_03035	0	0	0	0.319792	0	0	2.73499	0	ZC4RG22	NRPS
DIU54_03040	0	0.208162	0.585775	0.255378	0.560055	0.0904448	0	0	ZC4RG22	NRPS
DIU54_03045	0	0	0	0	8.37314	0	0	0	ZC4RG22	NRPS
DIU54_03050	0	0	0	0	2.84269	0	7.3906	4.16774	ZC4RG22	NRPS
DIU54_03055	0	0.52806	1.32087	0	0	0	0	0	ZC4RG22	NRPS
DIU54_03060	0	0	0	0.856781	2.81843	0	0	2.06609	ZC4RG22	NRPS
DIU54_03065	0	1.42968	0.447019	0	7.69305	0	0	0	ZC4RG22	NRPS
DIU54_03070	0	0.762809	0.477015	0.467916	4.10463	0	0	2.25672	ZC4RG22	NRPS
DIU54_03075	0	0	0	0	0	0	0	0	ZC4RG22	NRPS
DIU54_03080	0	0	1.27481	0	0	0	0	0	ZC4RG22	NRPS
DIU54_03085	0	0	0.486537	0	1.04664	0	0	0	ZC4RG22	NRPS
DIU54_03090	0	0	0.661859	0.865644	11.3904	1.83946	1.85083	0	ZC4RG22	NRPS
DIU54_03095	0	1.43093	0.715856	0.877751	2.69492	0.497383	3.00275	1.69333	ZC4RG22	NRPS
DIU54_03100	0	5.03688	0.787442	0	1.69395	0	0	0	ZC4RG22	NRPS
DIU54_03105	2.2751	2.62002	1.96608	5.46431	9.86873	1.8214	5.498	3.10046	ZC4RG22	NRPS
DIU54_06235	0	0	0	0	0	0	0	0	ZC4RG22	T3PKS
DIU54_06240	0	0	0	0	0	0	0	0	ZC4RG22	T3PKS
DIU54_06245	0	0	0	0	0.688167	0	0	0	ZC4RG22	T3PKS
DIU54_06250	0	0	1.71183	0	0	0	0	8.09852	ZC4RG22	T3PKS
DIU54_06255	0	0	0.451754	1.55098	7.77453	1.25553	3.78988	4.27442	ZC4RG22	T3PKS
DIU54_06260	0	0	0.17601	0.345305	4.16498	0	0	1.66538	ZC4RG22	T3PKS
DIU54_06265	0	1.80285	2.25479	2.76472	9.70104	0.783323	2.3645	2.6668	ZC4RG22	T3PKS
DIU54_06270	0	0	0	0	3.79679	0	0	0	ZC4RG22	T3PKS
DIU54_06275	0	0	0	0.48416	2.12356	0	0	0	ZC4RG22	T3PKS
DIU54_06280	0	0	0.487929	0	1.04964	0	3.07002	2.30835	ZC4RG22	T3PKS
DIU54_06285	0	0	0.315171	0	1.356	0	2.64405	0	ZC4RG22	T3PKS
DIU54_06290	0	0	0.447019	0	1.92326	0	0	0	ZC4RG22	T3PKS
DIU54_06295	0.641463	0	0.739115	0.725016	0.794995	0	0	0	ZC4RG22	T3PKS
DIU54_06300	14.1886	99.5465	60.3641	60.4462	265.122	14.8543	29.0131	8.92429	ZC4RG22	T3PKS
DIU54_06305	0	0	0.451754	0.443136	0	0	0	0	ZC4RG22	T3PKS
DIU54_06310	0	0	4.92151	4.82763	0	5.47121	33.0303	4.65665	ZC4RG22	T3PKS
DIU54_06315	0	0	0	0	0	0	0	0	ZC4RG22	T3PKS
DIU54_06325	0	1.96911	1.23136	0.80525	2.64892	1.14075	3.44341	0	ZC4RG22	T3PKS
DIU54_06330	0	0	0.940877	0	0	0	0	0	ZC4RG22	T3PKS
DIU54_06335	0	0	0	0	0	0	0	0	ZC4RG22	T3PKS
DIU54_06340	0	0.837762	1.04777	0	1.69048	2.91201	0	0	ZC4RG22	T3PKS
DIU54_06345	0	0	0	0	0	0	0	0	ZC4RG22	T3PKS
DIU54_06350	0	0	0.451754	0.443136	0	0.627765	0	0	ZC4RG22	T3PKS
DIU54_06355	0	2.12045	0.663002	0	5.70502	3.68527	0	0	ZC4RG22	T3PKS
DIU54_06360	0	0	0	0	2.2199	0.716994	0	0	ZC4RG22	T3PKS
DIU54_06365	0	0.376146	0.470439	0.922929	2.02402	0.653729	0	0	ZC4RG22	T3PKS
DIU54_06370	0	0	0.739649	0	1.59114	0	0	0	ZC4RG22	T3PKS
DIU54_06375	0	0	0.206719	0.405552	0.889393	0	0	0	ZC4RG22	T3PKS
DIU54_06520	0	0.63253	0.197773	0.194001	0	0.274829	0	0.935648	ZC4RG22	lassopeptide
DIU54_06525	0.864227	0	0.995792	0	2.14216	0.691885	0	0	ZC4RG22	lassopeptide
DIU54_06530	0	1.4936	0.93401	0	4.0185	0	3.91783	0	ZC4RG22	lassopeptide
DIU54_06535	0	0.683217	0.427243	0	1.83818	0	0	0	ZC4RG22	lassopeptide
DIU54_06540	0	0.660076	1.65109	0.809796	0	0	0	0	ZC4RG22	lassopeptide
DIU54_06545	0	0	1.30571	1.2808	0	0	0	0	ZC4RG22	lassopeptide
DIU54_06550	0	0.442429	0	0	1.78552	0	1.16052	0	ZC4RG22	lassopeptide
DIU54_06555	0	0	0	0	12.3024	0	0	0	ZC4RG22	lassopeptide
DIU54_06560	0	0	0.300727	0.589981	1.29385	0.83579	0	0	ZC4RG22	lassopeptide
DIU54_06565	0	0.917594	0	1.12573	2.46876	0	0	0	ZC4RG22	lassopeptide
DIU54_06570	0	1.07697	0	2.64249	2.89755	1.87173	0	0	ZC4RG22	lassopeptide
DIU54_06575	0	1.52704	3.34222	3.74682	4.10846	0	2.00277	0	ZC4RG22	lassopeptide
DIU54_06580	0	0	0.714857	0	0	0	0	0	ZC4RG22	lassopeptide
DIU54_06585	0.63459	0	0.365598	0	0.786477	0	0	1.72961	ZC4RG22	lassopeptide
DIU54_06590	0	0	0	0	0.954132	0	0	0	ZC4RG22	lassopeptide
DIU54_06595	0	0.67255	0	0	3.61896	0	0	0	ZC4RG22	lassopeptide
DIU54_06600	0	1.17769	0	0	1.58427	0	0	3.48411	ZC4RG22	lassopeptide
DIU54_06605	0	1.28492	0.401756	0	0	0	0	0	ZC4RG22	lassopeptide
DIU54_06610	0	1.20841	1.25944	0.988334	1.08373	0	2.11316	0	ZC4RG22	lassopeptide
DIU55_11210	0	4.92719	5.79986	1.24452	0	4.53351	0.760258	0	ZC4RG23	sactipeptide
DIU55_11215	13.5293	12.4644	22.0843	6.37149	0	25.2731	0	0	ZC4RG23	sactipeptide
DIU55_11220	5.69821	12.5536	8.84939	2.10014	0.614093	4.56189	0	0	ZC4RG23	sactipeptide
DIU55_11225	11.5039	17.4781	13.7203	3.8779	0	16.8039	0.975451	0	ZC4RG23	sactipeptide
DIU55_11230	7.80843	17.5848	15.9949	2.94184	0	8.33505	0	0	ZC4RG23	sactipeptide
DIU56_14050	0	0.732761	0.458225	0	1.97147	0	1.92208	0	ZC4RG24	NRPS-like
DIU56_14055	0	0	0.802253	0	0	0	0	0	ZC4RG24	NRPS-like
DIU56_14060	0	2.44326	1.52787	0	3.28677	0	0	0	ZC4RG24	NRPS-like
DIU56_14065	0	1.18348	0.148015	0	0.318412	0	1.24174	0	ZC4RG24	NRPS-like
DIU56_14070	0	0	0	0	2.41993	0	0	0	ZC4RG24	NRPS-like
DIU56_14075	0	1.25024	0.521219	0.127819	1.40156	0	2.18632	0	ZC4RG24	NRPS-like
DIU56_14080	0	2.44875	0.382825	0	1.64707	0	0	0	ZC4RG24	NRPS-like
DIU56_14085	0	1.6007	0	0	0	0	0	0	ZC4RG24	NRPS-like
DIU56_14090	1.17672	0	1.0169	0	2.91674	0	2.84367	0	ZC4RG24	NRPS-like
DIU56_14100	0	0.475592	0	0	0.639784	0	0	0	ZC4RG24	NRPS-like
DIU56_14105	1.9905	3.51482	0.668943	0.187481	4.93384	0	10.0213	0	ZC4RG24	NRPS-like
DIU56_14110	0	0	0.599341	0.587908	1.28931	0	0	0	ZC4RG24	NRPS-like
DIU56_14115	2.23597	5.49325	0	0	1.84743	1.19339	3.6023	0	ZC4RG24	NRPS-like
DIU56_14120	4.23867	1.56201	1.95358	0	4.20255	0.678681	0	0	ZC4RG24	NRPS-like
DIU56_14125	0	0	1.55574	1.52606	3.34671	1.08094	0	0	ZC4RG24	NRPS-like
DIU56_14130	0	2.418	0.756037	0.741615	0	0	0	0	ZC4RG24	NRPS-like
DIU56_14135	0	3.26744	1.02163	0	0	0	0	0	ZC4RG24	NRPS-like
DIU56_04090	1.27709	1.96093	0.735751	0.481144	2.11034	0.340804	2.05747	1.16026	ZC4RG24	terpene
DIU56_04095	1.10638	1.01929	0.318703	0	2.74239	0.885751	5.34737	3.01551	ZC4RG24	terpene
DIU56_04100	0	2.97634	1.86123	0	4.00388	0	0	0	ZC4RG24	terpene
DIU56_04105	0	0.693639	1.73504	0	8.39798	0	0	0	ZC4RG24	terpene
DIU56_04110	1.36681	2.51844	1.57488	0	3.3879	0	0	0	ZC4RG24	terpene
DIU56_04115	0.748463	6.89548	0.431202	0	1.85521	1.19841	5.4262	0	ZC4RG24	terpene
DIU56_04120	0	1.51293	0	0	6.10574	1.31471	0	0	ZC4RG24	terpene
DIU56_04125	0.947149	4.79927	0.272834	0	5.28231	0.75827	0	0	ZC4RG24	terpene
DIU56_04130	0	2.67773	1.11633	0	2.40146	0.775635	0	2.64063	ZC4RG24	terpene
DIU56_04135	0	1.89029	0.295518	0	1.27144	0.821314	0	2.79614	ZC4RG24	terpene
DIU56_04140	0	0	0.584957	0	1.25836	0	0	0	ZC4RG24	terpene
DIU56_04145	0.682879	0.629127	0	0	0	0	0	0	ZC4RG24	terpene
DIU56_04150	0	1.18279	0	0	0	0	0	0	ZC4RG24	terpene
DIU56_04155	0	2.23023	0	0	3.00019	0	4.38754	0	ZC4RG24	terpene
DIU56_04160	0	0.613563	0	0	1.65078	0	2.41413	0	ZC4RG24	terpene
DIU56_04165	2.43404	8.32909	1.20197	1.27729	7.54156	0.835136	7.56271	0.947733	ZC4RG24	terpene
DIU56_04170	1.64676	6.06854	2.37181	0.465314	3.06136	2.63673	1.98978	0	ZC4RG24	terpene
DIU56_04175	1.49693	4.13729	1.29361	0.845954	4.17423	0	0	0	ZC4RG24	terpene
DIU57_15335	0	0	0	0	0	0	0	0	ZC4RG25	terpene
DIU57_15340	0	0	0	0	0	0	0	6.42297	ZC4RG25	terpene
DIU57_15345	0	0	0.850228	0	0	0	0	4.02236	ZC4RG25	terpene
DIU57_15350	0	0	1.18618	0	0	0	0	0	ZC4RG25	terpene
DIU57_15355	0	0.84906	1.32738	0	0.85664	0	0.556786	0	ZC4RG25	terpene
DIU57_12230	0	0	0	0	0	0.748692	0	0	ZC4RG25	betalactone
DIU57_12235	0	0	0	0	0	0	2.38817	0	ZC4RG25	betalactone
DIU57_12240	0	0	0.37942	0	0.81621	0	1.59153	0	ZC4RG25	betalactone
DIU57_12245	0	0	0	0	0	0	0	0	ZC4RG25	betalactone
DIU57_12250	0.947149	0.872595	0	0	0	0.75827	4.57776	5.16302	ZC4RG25	betalactone
DIU57_12255	0	0.999992	0.312668	0	0	0.868977	2.62305	1.4792	ZC4RG25	betalactone
DIU58_10715	0	0	0	0	0	0	0	8.46664	ZC4RG26	terpene
DIU58_10720	0.574289	0	0.661716	0	0	0	3.46957	5.47841	ZC4RG26	terpene
DIU58_10725	0	1.3585	1.0619	0	1.8275	0.590255	0.890858	7.03328	ZC4RG26	terpene
DIU58_10730	0	1.91685	0.599341	0	2.57861	0	2.51401	5.67086	ZC4RG26	terpene
DIU58_10735	0.917795	0.845551	2.90817	0	0	0	2.21794	10.006	ZC4RG26	terpene
DIU58_10740	5.70723	15.774	7.67208	1.0751	30.6507	0	32.1815	31.1108	ZC4RG26	terpene
DIU58_10745	0	3.10427	2.5883	0	2.78399	0	0	0	ZC4RG26	terpene
DIU58_10750	0	0	1.11999	0	4.81868	0.778181	0	2.6493	ZC4RG26	terpene
DIU58_10755	0	0	0	0.603454	2.6468	0	0	0	ZC4RG26	terpene
DIU58_10760	0	0.650114	1.21963	0.398788	3.49823	0	3.41059	1.92332	ZC4RG26	terpene
DIU58_10765	0	0	0.905373	0	0	1.67749	0	11.422	ZC4RG26	terpene
DIU58_10770	0	1.35962	2.55068	0	3.65803	2.36298	10.6992	96.5365	ZC4RG26	terpene
DIU58_01835	0	0	0.828663	0	0	0	0	5.8805	ZC4RG26	terpene
DIU58_01840	0.565516	1.56301	1.62902	0	0.700871	0	1.36663	5.39472	ZC4RG26	terpene
DIU58_01845	0	3.93507	0	1.20691	5.2936	3.41951	0	0	ZC4RG26	terpene
DIU58_01850	3.09556	11.4076	4.45851	0	3.83647	4.9565	59.8458	25.3114	ZC4RG26	terpene
DIU58_01855	3.08839	2.84529	3.55854	0	1.27586	5.3571	16.1707	14.0293	ZC4RG26	terpene
DIU58_01860	0	4.00102	2.85943	0.35061	3.07561	2.48344	7.4964	13.5277	ZC4RG26	terpene
DIU58_01865	1.76586	2.34992	0.791268	0	4.13387	1.41372	6.63815	5.34774	ZC4RG26	terpene
DIU58_01870	0	3.29374	1.02985	0	4.43086	2.8622	0	24.3607	ZC4RG26	terpene
DIU58_01875	1.57802	2.90762	0	0	0	1.26334	0	4.30099	ZC4RG26	terpene
DIU58_01880	0	4.97565	0	0	0	6.48563	6.52574	14.7201	ZC4RG26	terpene
DIU58_01885	1.05891	0.975559	1.22011	0	1.31236	0	2.55896	2.88612	ZC4RG26	terpene
DIU59_00590	0	0	1.29908	0.318575	0	0	0	0	ZC4RG27	terpene
DIU59_00595	1.38492	1.27591	0	0	0	0.554371	0	0	ZC4RG27	terpene
DIU59_00600	0	1.07555	0.672585	0	0	0.934636	0	0	ZC4RG27	terpene
DIU59_00605	0	0	0	0	0	0	0	0	ZC4RG27	terpene
DIU59_00610	0	1.39318	0.435606	0	0	0.605326	0	0	ZC4RG27	terpene
DIU59_00615	0.988238	2.73135	0.569341	0	0	0	0	0	ZC4RG27	terpene
DIU59_00620	0	0	1.39086	0	0	0	0	0	ZC4RG27	terpene
DIU59_00625	0	0.508381	0	0.311847	0	0	0	0	ZC4RG27	terpene
DIU59_00630	1.87037	0.430786	1.07755	0	0	0	0	0	ZC4RG27	terpene
DIU59_00635	0	4.27412	0	0	0	0	0	0	ZC4RG27	terpene
DIU59_00640	0.518335	0.477534	0	0	0	0	0	0	ZC4RG27	terpene
DIU59_06195	1.10776	2.04113	5.10561	0	0	0	0	0	ZC4RG27	NAGGN
DIU59_06200	0	0	2.21255	0	0	0	0	0	ZC4RG27	NAGGN
DIU59_06205	0	5.77111	1.09836	0	0	0	0	0	ZC4RG27	NAGGN
DIU59_06210	0	3.81286	1.19217	0	1.70973	0	0	0	ZC4RG27	NAGGN
DIU59_06215	0	0	0.773168	0	0	0	0	0	ZC4RG27	NAGGN
DIU59_06220	0	0	0	0	0	0	0	0	ZC4RG27	NAGGN
DIU59_06225	0.491386	0.452707	0.283096	0	0	0	0	0	ZC4RG27	NAGGN
DIU59_06230	1.00104	0.461123	0.288359	0	0	0	0	0	ZC4RG27	NAGGN
DIU59_06235	0.929316	1.71233	0	0	0	0	0	0	ZC4RG27	NAGGN
DIU59_06240	0	0	1.16195	0	0	0	0	0	ZC4RG27	NAGGN
DIU59_06245	0	2.60667	0	1.59896	0	0	0	0	ZC4RG27	NAGGN
DIU60_08065	1.87037	2.58472	1.07755	0	1.15902	0	0	0	ZC4RG28	terpene
DIU60_08070	17.5405	15.7558	4.04215	2.72597	8.15203	9.12769	0	0	ZC4RG28	terpene
DIU60_08075	2.97575	2.74151	1.42865	0.186853	2.25377	1.72057	0.799021	2.70353	ZC4RG28	terpene
DIU60_08080	0.988238	2.27612	1.42335	0	2.44954	1.58233	0	0	ZC4RG28	terpene
DIU60_08085	5.05745	5.43592	3.76351	1.42905	16.7145	1.01223	2.03697	5.7435	ZC4RG28	terpene
DIU60_08090	6.42457	13.5288	4.49444	1.03734	16.4933	2.20431	1.10897	7.50452	ZC4RG28	terpene
DIU60_08095	32.753	16.9734	14.1522	2.3137	5.07405	6.55537	9.89386	0	ZC4RG28	terpene
DIU60_00675	4.14292	1.69636	1.5912	0	0.570502	0	0	0	ZC4RG28	siderophore
DIU60_00680	54.8629	37.5007	14.2743	2.00029	32.9004	34.0044	0	9.64724	ZC4RG28	siderophore
DIU60_00685	3.90088	3.59383	1.12368	0	0.604318	5.46521	0	5.31604	ZC4RG28	siderophore
DIU60_00690	2.28583	0.701967	0.658453	0	0.944312	0.304999	0	0	ZC4RG28	siderophore
DIU60_00695	0.270367	0.747255	0.934578	0	0.670157	0.432902	0	0	ZC4RG28	siderophore
DIU60_00700	0.826186	2.02974	0.47598	0.311267	0.682621	0	0	1.50121	ZC4RG28	siderophore
DIU60_00705	1.54778	0	1.33755	0	2.87736	0	0.935091	0	ZC4RG28	siderophore
DIU60_00710	1.74254	0.493961	1.08113	0.227251	0	0.536555	0	0.730675	ZC4RG28	siderophore
DIU60_14380	0	0	0	0	0	0	0	0	ZC4RG28	terpene
DIU60_14385	2.17086	2.74998	4.22102	0.306703	1.00892	1.73795	0	0	ZC4RG28	terpene
DIU60_14390	4.03372	0.464525	1.16195	0	1.24979	0	2.43697	0	ZC4RG28	terpene
DIU60_14395	3.77652	0.869813	1.63179	0	2.34021	0	0	0	ZC4RG28	terpene
DIU60_14400	5.26865	2.12359	7.01927	0	6.12158	1.0545	0	0	ZC4RG28	terpene
DIU60_14405	12.7846	2.05652	3.74116	0	13.078	0.649847	0	0	ZC4RG28	terpene
DIU60_14410	0.988238	0.455225	2.8467	0	3.67431	0.791165	0	0	ZC4RG28	terpene
DIU60_14415	0	0.901425	0	0	1.21263	0	0	2.6668	ZC4RG28	terpene
DIU60_14420	1.94262	0.59657	0.746118	0	0	0	0	3.52982	ZC4RG28	terpene
DIU60_14425	1.44695	0	0.833611	0	0	0	0	0	ZC4RG28	terpene
DIU60_14430	0	0.479774	0.300022	0.588597	0	0	0	2.83876	ZC4RG28	terpene
DIU60_15030	0	0	0	0	0	0	0	0	ZC4RG28	T2PKS
DIU60_15035	0.528196	2.4331	2.73872	0	0.327309	0	1.27644	2.87926	ZC4RG28	T2PKS
DIU60_15040	0	0	2.92478	0	0.571983	0	0	0	ZC4RG28	T2PKS
DIU60_15045	1.37527	25.3404	7.92318	0	6.81776	0	0	3.74839	ZC4RG28	T2PKS
DIU60_15050	1.03066	5.69717	5.93779	0	2.55468	0	0	5.61823	ZC4RG28	T2PKS
DIU60_15055	0.710741	3.92877	3.27576	0	0.880854	0.569006	1.71757	1.93717	ZC4RG28	T2PKS
DIU60_15060	0.70566	3.57563	0.813085	0	0.874558	0	0	0	ZC4RG28	T2PKS
DIU60_15065	0	18.6729	6.81152	0	12.5597	0	0	0	ZC4RG28	T2PKS
DIU60_15070	1.85475	15.3788	8.01415	0	6.89604	0	13.4466	0	ZC4RG28	T2PKS
DIU60_15075	2.60535	7.20082	3.00198	0	3.22894	0	0	0	ZC4RG28	T2PKS
DIU60_15080	4.67593	28.0011	5.38776	0	5.79509	0	0	0	ZC4RG28	T2PKS
DIU60_15085	0	0.676441	1.69202	0	3.63989	0	0	0	ZC4RG28	T2PKS
DIU60_15090	0	1.35512	3.38965	0	3.64592	0	0	0	ZC4RG28	T2PKS
DIU60_15095	1.12459	4.14427	5.83106	0	2.78751	1.80065	5.43536	6.13027	ZC4RG28	T2PKS
DIU60_16675	0	0	0	0	0	0	0	0	ZC4RG28	T3PKS
DIU60_16680	0.588361	0.542049	1.35586	0	0	0	0	0	ZC4RG28	T3PKS
DIU60_16685	0	1.17263	1.46658	0	1.57746	0	4.61383	0	ZC4RG28	T3PKS
DIU60_16690	0	0	0	0	0	0	0	3.74259	ZC4RG28	T3PKS
DIU60_16695	1.04031	1.91685	1.19868	0	0	1.24928	0	0	ZC4RG28	T3PKS
DIU60_16700	0.34623	2.87079	1.39628	0	0.858198	1.10874	0	0.94367	ZC4RG28	T3PKS
DIU60_16705	0.731817	0.674212	0.632418	0.41357	0.906975	0.585879	1.76851	3.98922	ZC4RG28	T3PKS
DIU60_16710	0	0.782499	0.244664	0.479994	1.05265	1.35996	0	3.47245	ZC4RG28	T3PKS
DIU60_16715	0	0.785503	0.982413	0	0	0	0	0	ZC4RG28	T3PKS
DIU61_05075	0	0	0.2102	0.412381	1.35655	0.292098	0.881712	0	ZC4RG29	T3PKS
DIU61_05080	0	0	1.47504	2.17035	4.75966	2.04973	0	0	ZC4RG29	T3PKS
DIU61_05085	0	0	0.421439	0	0.453301	0.292819	0	0	ZC4RG29	T3PKS
DIU61_05090	0	0	0	0	4.44577	0	0	0	ZC4RG29	T3PKS
DIU61_05095	0	0	0	0.953304	1.39376	0.900326	1.35884	0	ZC4RG29	T3PKS
DIU61_05100	0	0	0	0	1.97678	0	0	0	ZC4RG29	T3PKS
DIU61_05105	0	0	0.480148	0.941977	2.06579	0	0	0	ZC4RG29	T3PKS
DIU61_05110	0	0	0	2.20383	2.63624	2.83822	1.71346	0	ZC4RG29	T3PKS
DIU61_05115	0	0	0	12.2848	7.02809	10.5932	9.13604	5.15204	ZC4RG29	T3PKS
DIU61_05120	0	0	0	0	0.992848	0	0	0	ZC4RG29	T3PKS
DIU61_05125	0	0	0	0	0	0	0	0	ZC4RG29	T3PKS
DIU61_05130	0	0	0	0	0	0	0	0	ZC4RG29	T3PKS
DIU61_05135	0	0	0	0	0	0	0	0	ZC4RG29	T3PKS
DIU61_05140	0	0	0.913995	0.89656	5.89858	2.54021	11.5016	0	ZC4RG29	T3PKS
DIU61_05145	0	0	0.586969	1.72732	1.26269	0.815662	0	0	ZC4RG29	T3PKS
DIU61_05150	0	0	0	0.790667	1.73397	0	0	0	ZC4RG29	T3PKS
DIU61_05155	0	0	0	0	0	0	0	0	ZC4RG29	T3PKS
DIU61_05160	0	0	0	0	0	0	0	0	ZC4RG29	T3PKS
DIU61_19505	0	0	0	0	0.378895	0	1.47761	0	ZC4RG29	T1PKS
DIU62_08715	1.99796	1.22713	1.15106	1.50547	0.825388	1.06635	0	0	ZC4RG30	NRPS-like
DIU62_08720	0	0.762382	0.286049	2.99299	7.58933	0.264999	0.799914	0.902183	ZC4RG30	NRPS-like
DIU62_08725	0	0	0.567133	0.834471	1.22002	0	0	0.670764	ZC4RG30	NRPS-like
DIU62_08730	1.09412	1.008	1.26068	0	1.356	0	0	0	ZC4RG30	NRPS-like
DIU62_08735	0.676638	0.623377	0.779645	1.14716	3.35436	0	0	0	ZC4RG30	NRPS-like
DIU62_08740	0	0	0.260212	2.04199	3.63851	0	1.09149	0	ZC4RG30	NRPS-like
DIU62_08745	0	0	0	0	0	0	0	0	ZC4RG30	NRPS-like
DIU63_15180	0	4.70399	2.94159	0	0	4.08769	0	0	ZC4RG31	terpene
DIU63_15185	0	2.17107	1.35766	0	2.9206	1.88663	0	0	ZC4RG31	terpene
DIU63_15190	0	0.935421	2.33983	0	0	1.62573	0	0	ZC4RG31	terpene
DIU63_15195	0.455837	1.04989	0.525231	0	0.56494	0.729869	0	1.24241	ZC4RG31	terpene
DIU63_02495	1.01884	0.93864	1.76091	0	0	3.26265	0	0	ZC4RG31	hserlactone
DIU63_02500	0	2.15016	0.448194	0	0	0.311409	0	2.12037	ZC4RG31	hserlactone
DIU63_02510	2.85209	6.56897	4.10784	0	0	2.28333	5.16927	0	ZC4RG31	hserlactone
DIU63_02515	0.731817	8.42765	2.74048	0.206785	2.26744	5.27292	7.07403	1.99461	ZC4RG31	hserlactone
DIU63_02520	0	5.88844	5.52342	0	3.96068	2.55848	0	0	ZC4RG31	hserlactone
DIU63_02525	0	0	17.3504	0	0	0	36.3893	0	ZC4RG31	hserlactone
DIU63_02530	5.70968	5.26024	2.63155	0	5.66102	0	5.5192	0	ZC4RG31	hserlactone
DIU63_02535	1.25661	6.36735	3.2578	0	1.55738	0	3.03673	0	ZC4RG31	hserlactone
DIU63_02540	1.32998	1.22529	1.53245	0	1.64831	0	0	0	ZC4RG31	hserlactone
DIU63_02545	0	0	2.5528	0	0	0	0	0	ZC4RG31	hserlactone
DIU63_02550	2.49208	3.44387	1.0768	0	0	0	0	0	ZC4RG31	hserlactone
DIU63_02555	0	2.05394	0	0	1.38152	0	0	0	ZC4RG31	hserlactone
DIU63_02560	0	1.07981	1.01287	0	1.4526	2.815	0	0	ZC4RG31	hserlactone
DIU63_02565	1.41244	3.90379	1.62746	0	1.75051	1.13078	3.4133	7.69939	ZC4RG31	hserlactone
DIU63_02570	4.19069	55.9819	15.6931	0	36.356	10.065	91.1449	79.9538	ZC4RG31	hserlactone
DIU63_02575	0	0	0	0	0	0	0	0	ZC4RG31	hserlactone
DIU64_01455	0	1.2769	7.18648	8.61593	0	0	0	0	ZC4RG32	sactipeptide
DIU64_01460	0	0	4.5598	7.26832	0	0	0	0	ZC4RG32	sactipeptide
DIU64_01465	1.82137	2.61023	4.89685	12.6948	0.501625	1.94421	0	0	ZC4RG32	sactipeptide
DIU64_01470	0	4.74031	6.42267	16.4773	2.12561	4.11925	0	0	ZC4RG32	sactipeptide
DIU64_01475	1.40574	0.323771	3.44194	9.03653	0.435549	1.68811	0	0	ZC4RG32	sactipeptide
DIU64_01480	1.99646	5.51793	16.1027	48.797	0.618578	2.3975	0	0	ZC4RG32	sactipeptide
DIU64_01485	2.8845	5.64707	13.0867	46.4581	1.78745	6.92783	0	0	ZC4RG32	sactipeptide
DIU64_01490	0	14.616	34.7318	104.001	0	7.62062	0	0	ZC4RG32	sactipeptide
DIU64_01495	0	7.39603	9.25007	53.6856	0	4.28468	0	0	ZC4RG32	sactipeptide
DIU64_01500	2.21553	14.2879	17.2314	43.1958	0	0	0	0	ZC4RG32	sactipeptide
DIU64_01505	0	3.99265	2.49677	6.73513	0	0	0	0	ZC4RG32	sactipeptide
DIU64_01510	8.82542	5.42049	31.3543	94.7622	0	11.7758	0	0	ZC4RG32	sactipeptide
DIU64_01515	2.37759	5.11102	4.5659	21.0504	0	2.53794	0	0	ZC4RG32	sactipeptide
DIU64_01520	1.72845	0.7962	4.97896	20.0243	0	1.38377	0	0	ZC4RG32	sactipeptide
DIU64_01525	0.869301	4.00437	7.01147	27.2652	1.07737	4.17568	0	0	ZC4RG32	sactipeptide
DIU64_01530	2.96636	0	11.1083	23.8883	0	4.74963	0	0	ZC4RG32	sactipeptide
DIU64_01535	2.66528	0	1.53551	9.03732	0	0	0	0	ZC4RG32	sactipeptide
DIU64_01540	0.726432	3.68088	6.06839	20.9368	0	2.32627	0	0	ZC4RG32	sactipeptide
DIU64_01545	0.644254	2.96771	10.5782	20.3888	0	3.61045	0	0	ZC4RG32	sactipeptide
DIU65_14700	0	0	0	0	0	0	0	0	ZC4RG33	terpene
DIU65_14705	0	0	0	0	2.83051	0	0	0	ZC4RG33	terpene
DIU66_06415	17.5347	37.6938	30.3062	51.1983	0	18.7173	0	0	ZC4RG34	sactipeptide
DIU66_06420	0	2.17107	6.78829	33.294	0	9.43313	0	0	ZC4RG34	sactipeptide
DIU66_06425	9.28668	2.85189	18.7258	42.8599	0	17.3477	0	0	ZC4RG34	sactipeptide
DIU66_06430	0	5.55036	5.09061	16.1154	0	8.68172	0	0	ZC4RG34	sactipeptide
DIU66_06435	2.75909	4.44834	5.56345	22.6089	1.70973	4.96997	0	0	ZC4RG34	sactipeptide
DIU66_06440	3.46703	4.79118	6.99095	23.5117	1.07421	4.16346	0	0	ZC4RG34	sactipeptide
DIU66_06445	1.98457	2.43781	2.47725	17.1969	0	5.29604	0	0	ZC4RG34	sactipeptide
DIU66_06450	2.63889	2.83636	7.85493	30.5718	0	8.80269	0	0	ZC4RG34	sactipeptide
DIU66_06755	0	5.08381	3.17911	29.6255	2.27964	5.89033	0	0	ZC4RG34	bacteriocin
DIU66_06760	15.802	20.2197	21.748	159.751	2.17602	14.7593	0	0	ZC4RG34	bacteriocin
DIU66_06765	53.418	56.9837	84.2264	405.154	13.9376	49.5179	0	0	ZC4RG34	bacteriocin
DIU66_06770	26.3087	33.5601	55.964	319.657	6.89735	55.8961	0	0	ZC4RG34	bacteriocin
DIU66_06775	12.7619	46.5773	60.7983	317.055	4.8666	54.6214	2.37234	0	ZC4RG34	bacteriocin
DIU66_06780	0	0	4.64462	15.9461	0	2.5817	0	0	ZC4RG34	bacteriocin
DIU66_06785	1.49065	1.37331	6.8703	8.00285	0	1.19339	0	0	ZC4RG34	bacteriocin
DIU66_06790	1.04398	0.961802	1.80436	7.07977	0	4.17895	0	0	ZC4RG34	bacteriocin
DIU66_06795	0	9.33643	3.8923	11.4541	4.18657	2.7044	0	0	ZC4RG34	bacteriocin
DIU66_06800	2.59268	2.3886	3.73422	11.2332	0	2.07565	0	0	ZC4RG34	bacteriocin
DIU68_11985	0	2.10952	0	0	0	0	0	0	ZC4RG36	T3PKS
DIU68_11990	0	0	0.382825	0.187761	0	0.26599	1.60581	0	ZC4RG36	T3PKS
DIU68_11995	0	1.37331	0	0	3.69486	1.19339	0	0	ZC4RG36	T3PKS
DIU68_12000	0.441125	2.43841	0.508279	0.747875	4.37366	0.706313	0	0	ZC4RG36	T3PKS
DIU68_12005	0	0	0.410455	0	0	0.570375	0	0	ZC4RG36	T3PKS
DIU68_12010	0	0	0	0	0	0.603784	0.911277	0	ZC4RG36	T3PKS
DIU68_12015	0	0	0	0.328582	2.88238	0	0	0	ZC4RG36	T3PKS
DIU68_12020	0	0	0	0	3.1016	1.00177	0	3.4105	ZC4RG36	T3PKS
DIU68_12025	0	1.16263	0.727042	0	1.56402	0	0	1.71979	ZC4RG36	T3PKS
DIU68_12030	0	0.433524	0	0	0	0	0	0	ZC4RG36	T3PKS
DIU68_12035	0	0	0.563697	0	1.21263	0.783323	0	0	ZC4RG36	T3PKS
DIU68_12040	0	1.95345	0	0	7.88354	0	0	0	ZC4RG36	T3PKS
DIU68_13040	0	0	2.34788	0	0	0	0	0	ZC4RG36	terpene
DIU68_13045	0	0	0.655361	0.64286	0	0.455351	0.68725	0	ZC4RG36	terpene
DIU68_13050	0	0	0	0	1.95572	0	0	0	ZC4RG36	terpene
DIU68_13055	0	0.923808	0.577694	0.283337	1.86411	1.00347	2.42321	0	ZC4RG36	terpene
DIU68_13060	1.09954	0	1.26692	0	2.72542	1.76054	0	0	ZC4RG36	terpene
DIU68_13065	0.440251	0.405596	0.507272	0	2.72812	1.05737	5.31954	1.19993	ZC4RG36	terpene
DIU68_13070	0	0	0	0	0.733068	0	0	0	ZC4RG36	terpene
DIU68_13075	0	0	0	0	1.17887	0.761518	0	2.59257	ZC4RG36	terpene
DIU70_01815	0	0	3.56681	8.74692	3.83647	0	0	0	ZC4RG38	ladderane
DIU70_01820	0	0	2.42807	6.19256	0	1.34964	0	0	ZC4RG38	ladderane
DIU70_01825	0	0	3.96006	11.4108	4.25945	1.37574	0	0	ZC4RG38	ladderane
DIU70_01830	0	0	5.35955	7.88597	0	0	0	0	ZC4RG38	ladderane
DIU70_01835	0.378376	0.697184	2.07089	5.34576	0.468939	0.454381	0	0	ZC4RG38	ladderane
DIU70_01840	0	0	3.95241	1.93851	0	0	0	0	ZC4RG38	ladderane
DIU70_01845	0	0	1.63179	4.26842	0	0.755853	0	0	ZC4RG38	ladderane
DIU70_01850	0	0	0	0	0	1.68544	0	0	ZC4RG38	ladderane
DIU70_01855	0	0	2.73344	2.6813	0	1.89922	0	0	ZC4RG38	ladderane
DIU70_01860	0	0	1.49224	4.02537	0	2.07364	0	0	ZC4RG38	ladderane
DIU70_01865	0	0	1.84114	1.80602	0	12.7924	0	0	ZC4RG38	ladderane
DIU70_01870	0	0	1.23932	3.64702	0	6.02761	0	0	ZC4RG38	ladderane
DIU70_01875	0	0	1.47645	3.13796	0	0.683902	0	0	ZC4RG38	ladderane
DIU70_01880	0	0	1.22449	1.40132	0	0	0	0	ZC4RG38	ladderane
DIU70_05920	0	0	15.3893	32.987	4.90453	7.92046	0	0	ZC4RG38	bacteriocin
DIU70_05925	0	0.367862	1.49525	4.73867	0.494862	2.23766	0	0	ZC4RG38	bacteriocin
DIU70_05935	0	0	11.081	33.1265	0	24.9307	0	0	ZC4RG38	bacteriocin
DIU70_05940	0	0.986137	0.616671	1.81472	0	2.99928	0	0	ZC4RG38	bacteriocin
DIU70_05945	0	0	0	0	0	1.94333	0	0	ZC4RG38	bacteriocin
DIU71_00160	0	0	0	0	0	0	0	0	ZC4RG39	NRPS-like
DIU71_00165	0	0	0	0	0	0	0	0	ZC4RG39	NRPS-like
DIU71_00170	0	0	0	0	0	0	0	0	ZC4RG39	NRPS-like
DIU71_00175	0	0	0	0	0	0	0	0	ZC4RG39	NRPS-like
DIU71_00180	0.52914	0	0	0	0	0	0	0	ZC4RG39	NRPS-like
DIU71_00185	0	0	0	0	0	0.482209	0	0	ZC4RG39	NRPS-like
DIU71_00190	0	0	0	0	0	0	0	0	ZC4RG39	NRPS-like
DIU71_00195	0	0	0	0	0	0	0	0	ZC4RG39	NRPS-like
DIU71_00200	1.26918	0	0	0	0	0	0	0	ZC4RG39	NRPS-like
DIU71_00205	5.71335	0	1.64578	0	0	0	0	0	ZC4RG39	NRPS-like
DIU71_00210	5.11766	0	0	0	0	0	0	0	ZC4RG39	NRPS-like
DIU71_00215	0	0	0	0	0	0	0	0	ZC4RG39	NRPS-like
DIU71_00220	0	0	0	0	0	0	0	0	ZC4RG39	NRPS-like
DIU71_00225	0	0	0	0	0	0	0	0	ZC4RG39	NRPS-like
DIU71_00230	0	0	0.580973	0	0	0	0	0	ZC4RG39	NRPS-like
DIU71_00235	0	0	0	0	0	0	0	0	ZC4RG39	NRPS-like
DIU71_00240	0	0	0	0	0	0	0	0	ZC4RG39	NRPS-like
DIU71_00245	0	0	0	0	0	0	0	0	ZC4RG39	NRPS-like
DIU71_00250	0	0	0	0	0	0	0	0	ZC4RG39	NRPS-like
DIU71_00255	0	0	0	0	0	0	0	0	ZC4RG39	NRPS-like
DIU71_00260	0	0	0	0	0	0	0	0	ZC4RG39	NRPS-like
DIU71_01235	0	0	0.311716	0	0	0	0	0	ZC4RG39	terpene
DIU71_01240	0	0	0	0	0	0	0	0	ZC4RG39	terpene
DIU71_01245	0	0	0	0	0	0	0	0	ZC4RG39	terpene
DIU71_01250	0	0	0	0	0	0	0	0	ZC4RG39	terpene
DIU71_01255	0	0	0	0	0	0.599206	0	0	ZC4RG39	terpene
DIU71_01270	0	0	0	0	0	0	0	0	ZC4RG39	terpene
DIU71_01275	1.03305	0	0	0	0	0	0	0	ZC4RG39	terpene
DIU71_01280	0	0	0	0	0	0.476714	0	0	ZC4RG39	terpene
DIU71_01285	0	0	0	0	0	0	0	0	ZC4RG39	terpene
DIU71_01290	0	0	0	0	0	0	0	0	ZC4RG39	terpene
DIU71_01295	0	0	0	0	0	0	0	0	ZC4RG39	terpene
DIU71_01300	0	0	0	0	0	0	0	0	ZC4RG39	terpene
DIU71_01305	0	0	0	0	0	0	0	0	ZC4RG39	terpene
DIU71_14575	0	0	0	0	0	0	0	0	ZC4RG39	NRPS
DIU71_14580	0	0	0	0	0	0	0	0	ZC4RG39	NRPS
DIU71_14585	0	0	0	0	0	0	0	0	ZC4RG39	NRPS
DIU71_03395	0	0	0	0	0	0	0	0	ZC4RG39	NRPS
DIU71_03400	0	0	0	0	0	0	0	0	ZC4RG39	NRPS
DIU71_03405	0.714169	0	0	0	0	0	0	0	ZC4RG39	NRPS
DIU71_03410	0	0	0	0	0	0	0	0	ZC4RG39	NRPS
DIU71_03415	0	0	0	0	0	0	0	0	ZC4RG39	NRPS
DIU71_03420	0	0	0.274003	0	0	0	0	0	ZC4RG39	NRPS
DIU71_03425	0	0	0	0	0	0	0	0	ZC4RG39	NRPS
DIU71_03430	0.455136	0	0	0	0	0	0	0	ZC4RG39	NRPS
DIU71_03570	0	0	0	0.0897521	0	0	0	0	ZC4RG39	NRPS
DIU71_03575	0	0	0	0	0	0	0	0	ZC4RG39	NRPS
DIU71_03580	0	0	0	0	0	0	0	0	ZC4RG39	NRPS
DIU71_03585	0	0	0	0	0	0	0	0	ZC4RG39	NRPS
DIU71_03590	0	0	0	0	0	0	0	0	ZC4RG39	NRPS
DIU71_03595	0	0	0	0	0	0	0	0	ZC4RG39	NRPS
DIU71_03600	1.00501	0	0	0	0	0	0	0	ZC4RG39	NRPS
DIU71_03605	0	0	0	0	0	0	0	0	ZC4RG39	NRPS
DIU71_03610	0	0	0	0	0	0	0	0	ZC4RG39	NRPS
DIU71_03615	0	0	0	0	0	0	0	0	ZC4RG39	NRPS
DIU71_03620	0	0	0	0	0	0	0	0	ZC4RG39	NRPS
DIU71_16200	0	0	0	0	0	0	0	0	ZC4RG39	hserlactone
DIU71_16205	0	0	0	0	0	0	0	0	ZC4RG39	hserlactone
DIU71_16210	0	0	0	0	0	0	0	0	ZC4RG39	hserlactone
DIU71_16215	0	0	0	0	0	0	0	0	ZC4RG39	hserlactone
DIU71_03920	0	0	0	0	0	0	0	0	ZC4RG39	bacteriocin
DIU71_03925	0	0	0	0	0	0	0	0	ZC4RG39	bacteriocin
DIU71_03930	0	0	0	0	0	0	0	0	ZC4RG39	bacteriocin
DIU71_03935	0	0	0	0	0	0	0	0	ZC4RG39	bacteriocin
DIU71_03940	0	0	0	0	0	0	0	0	ZC4RG39	bacteriocin
DIU71_03945	0	0	0	0	0	0	0	0	ZC4RG39	bacteriocin
DIU71_03950	0	0	0	0	0	0	0	0	ZC4RG39	bacteriocin
DIU71_03955	0	0	0	0	0	0	0	0	ZC4RG39	bacteriocin
DIU71_06605	0	0	0	0	0	0	0	0	ZC4RG39	arylpolyene
DIU71_06610	0	0	0	0	0	0	0	0	ZC4RG39	arylpolyene
DIU71_06615	0	0	0	0	0	0	0	0	ZC4RG39	arylpolyene
DIU71_06620	0	0	0	0	0	0	0	0	ZC4RG39	arylpolyene
DIU71_06625	0	0.368359	0.23035	0	0	0	0	0	ZC4RG39	arylpolyene
DIU71_06630	0	0	0	0	0	0	0	0	ZC4RG39	arylpolyene
DIU71_06635	0	0	0	0	0	0	0	0	ZC4RG39	arylpolyene
DIU71_06640	0	0	0	0	0	0	0	0	ZC4RG39	arylpolyene
DIU71_06645	0	0	0	1.34244	0	0	0	0	ZC4RG39	arylpolyene
DIU71_06650	0	0	0	0	0	0	0	0	ZC4RG39	arylpolyene
DIU71_06820	0	0	0	0	0	0	0	0	ZC4RG39	ectoine
DIU71_06825	0	0	0	0	0	0	0	0	ZC4RG39	ectoine
DIU71_06830	0	0	0	0	0	0	0	0	ZC4RG39	ectoine
DIU71_06835	0	0	0	0	0	0	0	0	ZC4RG39	ectoine
DIU71_06840	0	0	0	0	0	0	0	0	ZC4RG39	ectoine
DIU71_06845	0	0	0	0	0	0	0	0	ZC4RG39	ectoine
DIU71_06850	0	0	0	0	0	0	0	0	ZC4RG39	ectoine
DIU71_09295	0.159933	0	0	0	0	0	0	0	ZC4RG39	NRPS
DIU71_09300	0	0	0	0	0	0	0	0	ZC4RG39	NRPS
DIU71_09670	0	0	0	0	0	0	0	0	ZC4RG39	arylpolyene
DIU71_09675	0	0	0	0	0	0	0	0	ZC4RG39	arylpolyene
DIU71_09680	0	0	0	0	0	0	0	0	ZC4RG39	arylpolyene
DIU71_09685	0	0	0	0	0	0	0	0	ZC4RG39	arylpolyene
DIU71_09690	0	0	0	0	0	0	0	0	ZC4RG39	arylpolyene
DIU71_09695	0	0	0	0	0	0	0	0	ZC4RG39	arylpolyene
DIU71_09700	0	0	0	0	0	0	0	0	ZC4RG39	arylpolyene
DIU71_09705	0	0	0	0	0	0	0	0	ZC4RG39	arylpolyene
DIU71_18510	0	0	0	0	0	0	0	0	ZC4RG39	NRPS
DIU71_11390	0	0	0	0	0	0	0	0	ZC4RG39	terpene
DIU71_11395	0.825675	0	0	0	0	0	0	0	ZC4RG39	terpene
DIU71_11400	0	0	0	0	0	0	0	0	ZC4RG39	terpene
DIU71_11405	0	0	0	0	0	0	0	0	ZC4RG39	terpene
DIU72_01025	0.687636	2.21728	0.990397	0.388602	11.9311	1.10102	39.0509	2.81129	ZC4RG40	NRPS-like
DIU72_01030	0	0	0	0	0	0	0	0	ZC4RG40	NRPS-like
DIU72_01035	0	0	0.511326	0	1.09997	0.710547	4.28965	0	ZC4RG40	NRPS-like
DIU72_01040	0	0	1.43171	0	0.769978	0	1.50138	0	ZC4RG40	NRPS-like
DIU72_01045	0	0.968632	0.605725	0.59417	2.60608	0.841725	5.08158	0	ZC4RG40	NRPS-like
DIU72_01055	0	0	0	0	1.04466	0	12.2218	0	ZC4RG40	NRPS-like
DIU72_01060	0	0	0.415677	0	0.894208	0	2.90602	0	ZC4RG40	NRPS-like
DIU72_01065	0.87129	0.802707	0.752948	0.16413	1.07983	0.813796	4.21112	0	ZC4RG40	NRPS-like
DIU72_01070	0	0	0	0	0	0	4.07008	0	ZC4RG40	NRPS-like
DIU72_01075	1.02235	0.94188	0.588996	0.57776	3.80116	1.22772	7.41186	0	ZC4RG40	NRPS-like
DIU72_01080	0.861295	1.587	1.36457	0.243371	2.13489	0.689537	7.80527	1.17376	ZC4RG40	NRPS-like
DIU72_01085	0	0	1.43105	0	1.02616	0	4.0018	0	ZC4RG40	NRPS-like
DIU72_01090	0.38644	0.178011	1.55844	0	1.91573	0.464065	4.66935	0.526633	ZC4RG40	NRPS-like
DIU72_01095	1.66476	0	1.91819	0.1568	2.40708	0.444258	4.02305	0	ZC4RG40	NRPS-like
DIU72_01100	0	0	0	0.713173	4.69205	0	0	3.43957	ZC4RG40	NRPS-like
DIU72_01115	0	1.02397	1.70755	0	1.83664	0.593209	10.7438	0	ZC4RG40	NRPS-like
DIU72_01120	0	0	3.98317	1.95359	0	0	8.35396	0	ZC4RG40	NRPS-like
DIU72_01125	0	0	1.57488	0	1.69395	1.09424	0	0	ZC4RG40	NRPS-like
DIU72_01130	0	0	1.04528	0	0.749536	0	1.46152	0	ZC4RG40	NRPS-like
DIU72_01135	0	0.657953	0.82289	0	0	0	0	0	ZC4RG40	NRPS-like
DIU72_01145	0	0	0.899538	0	0	0	0	0	ZC4RG40	NRPS-like
DIU72_01150	1.60366	2.95485	3.23363	0.90627	6.95621	1.28386	9.68849	4.37086	ZC4RG40	NRPS-like
DIU72_01155	0.497439	1.83313	2.29266	1.12446	12.33	1.59296	8.41477	0	ZC4RG40	NRPS-like
DIU72_01160	0.869301	0	1.75287	0.491266	2.15473	0	8.40301	0	ZC4RG40	NRPS-like
DIU72_01165	0	0	0	0.548514	4.00972	0	0.781853	1.76363	ZC4RG40	NRPS-like
DIU72_01170	0	0	0	0	7.01317	0	3.41874	0	ZC4RG40	NRPS-like
DIU72_01175	0	1.41608	1.77106	0.43432	7.61985	0	9.2862	4.18937	ZC4RG40	NRPS-like
DIU72_01180	0	0	0	1.25205	16.4748	7.09484	53.5404	0	ZC4RG40	NRPS-like
DIU72_01185	3.36757	3.94863	3.35111	2.24912	22.3856	8.33314	49.5682	0	ZC4RG40	NRPS-like
DIU72_01190	1.02946	0	0.593091	0.290888	17.2241	2.06042	55.9754	0	ZC4RG40	NRPS-like
DIU72_01195	0.579912	3.73985	2.33868	1.96635	19.7646	3.24987	41.3418	0	ZC4RG40	NRPS-like
DIU72_01200	0	1.24202	2.71841	0	18.379	2.1586	34.2081	0	ZC4RG40	NRPS-like
DIU73_01235	0	1.0387	0	0.318575	0	0	0	0	ZC4RG41	terpene
DIU73_01240	0	0	0.949605	0	0	0	0	0	ZC4RG41	terpene
DIU73_01245	0	0	0	0	0	0	0	0	ZC4RG41	terpene
DIU73_01250	0	0	4.24957	0	2.03149	0	0	0	ZC4RG41	terpene
DIU73_01255	0	0.993318	1.5529	0	0.668124	0	2.60554	0	ZC4RG41	terpene
DIU73_01260	0	0	0.809869	0	0	0	0	0	ZC4RG41	terpene
DIU73_01265	0	1.83313	0	0	1.233	0	0	0	ZC4RG41	terpene
DIU73_01270	0	0	0	0	2.99203	0	0	0	ZC4RG41	terpene
DIU73_01275	0	0	0	0	0	0	0	0	ZC4RG41	terpene
DIU73_01280	0	0	0	0.311267	0	0	0	0	ZC4RG41	terpene
DIU73_01285	0	0	0.575098	0.564128	0	0	0	0	ZC4RG41	terpene
DIU73_01290	0	0	1.83454	0	0	0	0	0	ZC4RG41	terpene
DIU74_11735	0	0	0	0	0	0	0	0	ZC4RG42	terpene
DIU74_11740	0.684457	0	0	0	0	1.64389	0	0	ZC4RG42	terpene
DIU74_11745	0	0.982585	0.614451	0	0	0	0	0	ZC4RG42	terpene
DIU74_11750	0	0	0	0	0	0	0	0	ZC4RG42	terpene
DIU74_12790	0	0	0.467859	0	0	0	0	0	ZC4RG42	acyl_amino_acids
DIU74_12795	0	0	0	0	0	0	0	0	ZC4RG42	acyl_amino_acids
DIU74_05620	1.66061	3.05979	0	0	0	0	0	0	ZC4RG42	acyl_amino_acids
DIU74_05625	0	2.18556	2.05008	0	0	0	2.86645	0	ZC4RG42	acyl_amino_acids
DIU74_05630	2.38184	0	0	0	0	0	2.87797	0	ZC4RG42	acyl_amino_acids
DIU74_05635	0	0	0.698277	0	0.75107	0	0	0	ZC4RG42	acyl_amino_acids
DIU74_05640	2.47128	0	1.06781	0.698294	1.53139	0	0	0	ZC4RG42	acyl_amino_acids
DIU74_05645	0	0.675882	0.845313	0	0	0	0	0	ZC4RG42	acyl_amino_acids
DIU75_07820	0.239017	0.440406	0.206553	0	0	0	0	0	ZC4RG43	NRPS
DIU75_07825	0	0.647542	0.607402	0	0	0	0	0	ZC4RG43	NRPS
DIU75_10625	0	4.32586	1.88731	0.12342	1.62399	0	0	0.595245	ZC4RG43	NRPS
DIU75_11060	0	0.620541	1.16415	0.253765	0.556517	0	0	0	ZC4RG43	NRPS
DIU75_12640	0	0	0.738582	0	1.58884	0	0	0	ZC4RG43	NRPS-like
DIU75_12645	0	0	1.53936	0	0	0	0	0	ZC4RG43	NRPS-like
DIU75_12650	0	0	1.74649	0	0.500941	0	0	0	ZC4RG43	NRPS-like
DIU75_00100	2.57888	26.7287	28.2291	1.4574	14.3826	0	0	0	ZC4RG43	betalactone
DIU75_00105	1.12744	1.0387	4.54678	0	6.98647	0	0	0	ZC4RG43	betalactone
DIU75_00110	1.56827	1.08362	2.03289	0	2.91545	0	0	0	ZC4RG43	betalactone
DIU75_00115	0	1.11511	0.697326	0	0	0	0	0	ZC4RG43	betalactone
DIU75_00120	0	0	0	0	0	0.445092	0	0	ZC4RG43	betalactone
DIU75_00125	0	0.78929	0.740362	0	0	0	0	0	ZC4RG43	betalactone
DIU75_00130	0	0.380341	1.18921	0	0	0	0	0	ZC4RG43	betalactone
DIU75_00135	0	0	1.22011	0.598419	0	0	0	0	ZC4RG43	betalactone
DIU75_00140	0	1.25248	0.391612	0.384142	0.842439	0	0	0	ZC4RG43	betalactone
DIU75_00145	0	0	0	0	0	0	0	0	ZC4RG43	betalactone
DIU75_00150	0	0	0.669944	0	0	0	0	0	ZC4RG43	betalactone
DIU75_00155	0	0	0	0.629954	0	0	0	0	ZC4RG43	betalactone
DIU75_00160	0	0	0	0	0	0	0	0	ZC4RG43	betalactone
DIU75_00165	0	0	1.46379	0	0	0	0	0	ZC4RG43	betalactone
DIU75_00170	0	5.65779	1.17935	0	0	0	0	0	ZC4RG43	betalactone
DIU75_00175	0	1.79494	0	0	0	0	0	0	ZC4RG43	betalactone
DIU75_13315	0	0.769743	1.60451	0	0	0	0	0	ZC4RG43	NRPS
DIU75_14205	0	6.00331	1.91699	0	0.343654	0	0	0.755761	ZC4RG43	NRPS
DIU75_15915	0.312716	0	1.53137	0.0883621	0.387564	0	0	0	ZC4RG43	NRPS
DIU75_16170	0.73363	0	0.845313	0	0.454611	0	0	0	ZC4RG43	ectoine
DIU75_16175	2.26639	0	2.61141	0	2.80885	0	0	0	ZC4RG43	ectoine
DIU75_16180	0	0	1.63701	0	1.17385	0	0	0	ZC4RG43	ectoine
DIU75_16185	0	0	0	0	0	0	0	0	ZC4RG43	ectoine
DIU75_01820	0	0	0.462782	0	0	0	0	0	ZC4RG43	bacteriocin
DIU75_01825	0.877024	1.61598	1.51581	0.247815	1.08694	0	0	0	ZC4RG43	bacteriocin
DIU75_01830	0	7.18878	1.60551	2.51982	1.38152	0.892419	0	0	ZC4RG43	bacteriocin
DIU75_01835	1.3123	6.045	0	1.48323	1.62639	0	0	0	ZC4RG43	bacteriocin
DIU75_01840	0	17.5642	13.1804	0	2.36281	1.5263	0	0	ZC4RG43	bacteriocin
DIU75_01845	0	0	0.76968	0	0	0	0	0	ZC4RG43	bacteriocin
DIU75_01850	0	3.76031	3.1353	0	0	0	0	0	ZC4RG43	bacteriocin
DIU75_01855	0	0.497262	1.24383	0	0	0	0	0	ZC4RG43	bacteriocin
DIU75_01860	0	1.14796	1.43573	0	0.772137	0	0	0	ZC4RG43	bacteriocin
DIU75_01960	0	0	0	0	0	0	0	0	ZC4RG43	T1PKS
DIU75_01965	0	0.820134	1.53859	0	0	0	0	0	ZC4RG43	T1PKS
DIU75_01970	0	0	0.850228	0	0	0	0	0	ZC4RG43	T1PKS
DIU75_01975	0	0.321609	0.502787	0	0	0	0	0	ZC4RG43	T1PKS
DIU75_01985	0	0	1.74688	0	0	0	0	0	ZC4RG43	T1PKS
DIU75_19700	0	1.65836	1.84363	0.452115	1.48726	0	0	0	ZC4RG43	NRPS-like
DIU75_02515	0	0.669251	0.41851	0	0	0	0	0	ZC4RG43	terpene
DIU75_02520	0	0	0	0	0	0	0	0	ZC4RG43	terpene
DIU75_02525	0	0	0	0	0	0	0	0	ZC4RG43	terpene
DIU75_02530	0	0	0	0	0	0	0	0	ZC4RG43	terpene
DIU75_02535	0	0	0	0	0	0	0	0	ZC4RG43	terpene
DIU75_02540	0	0	0	0	0	0	0	0	ZC4RG43	terpene
DIU75_02545	0	0	0	0	0	0	0	0	ZC4RG43	terpene
DIU75_02550	0	0	0.949605	0	0	0	0	0	ZC4RG43	terpene
DIU75_02555	0	0	0	0	2.43599	0	0	0	ZC4RG43	terpene
DIU75_02560	0	0	0	0	1.40622	0	0	0	ZC4RG43	terpene
DIU75_21775	0.234785	4.97499	4.32843	0	1.16392	0	0	0	ZC4RG43	NRPS
DIU75_21880	0	0	0	0	0	0	0	0	ZC4RG43	NRPS
DIU75_21885	0	0	0	0	0	0	0	0	ZC4RG43	NRPS
DIU76_11865	9.00432	8.29554	44.0941	38.1644	18.5991	2.4029	14.5065	8.1806	ZC4RG44	bacteriocin
DIU76_11870	0.543712	0.500914	7.98767	9.37163	1.3477	0	1.31393	0	ZC4RG44	bacteriocin
DIU76_11875	0	0	2.00458	3.93269	0	0	0	0	ZC4RG44	bacteriocin
DIU78_12745	0	0	1.1031	0	9.49197	0	0	0	ZC4RG46	bacteriocin
DIU78_12750	0	0	0.575098	0	10.5158	0.399583	0	0	ZC4RG46	bacteriocin
DIU78_12755	0	0	0.618908	0	1.3314	0	0	0	ZC4RG46	bacteriocin
DIU78_12760	0	0	0.236742	0.232226	3.81962	0	0	1.12001	ZC4RG46	bacteriocin
DIU78_15260	0.764128	0	1.24731	2.08717	18.4669	0	2.46212	1.73556	ZC4RG46	NRPS
DIU78_15265	0	0	0	0	4.83986	0	0	0	ZC4RG46	NRPS
DIU78_16060	3.22283	0	1.85673	3.64261	41.2734	4.30023	18.1726	5.85601	ZC4RG46	arylpolyene
DIU78_16065	0	0	0	0	5.22659	2.81352	3.3971	0	ZC4RG46	arylpolyene
DIU78_16070	0	0	0	1.1649	5.10936	0	0	0	ZC4RG46	arylpolyene
DIU78_16075	0	0	0	0	0.742961	0	0	0	ZC4RG46	arylpolyene
DIU78_18775	3.51691	0.249237	0.857218	2.82837	58.5068	0.216583	1.30753	0.368675	ZC4RG46	T1PKS
DIU78_06260	1.00843	0	5.80973	7.40858	30.6199	2.42199	25.5882	2.74853	ZC4RG46	NRPS-like
DIU78_06265	0.84211	0	0.485154	0.713849	8.87116	0	0	0	ZC4RG46	NRPS-like
DIU78_06270	0.187471	0	0.594029	0.900533	4.29832	0	0	0	ZC4RG46	NRPS-like
DIU78_06275	0	0	1.09134	0	4.69539	0	0	0	ZC4RG46	NRPS-like
DIU78_09015	0	0	1.67632	0.548115	10.8184	4.65889	14.0631	5.28703	ZC4RG46	T3PKS
DIU78_09020	0	0	0	0	4.32357	0	0	0	ZC4RG46	T3PKS
DIU78_09025	0	0	0	0	0	0	0	0	ZC4RG46	T3PKS
DIU78_09030	0	0	0.63556	0	0	0	0	0	ZC4RG46	T3PKS
DIU78_09035	0	0	1.32945	0	1.42996	0	0	0	ZC4RG46	T3PKS
DIU78_09040	0	0	0	0	1.18522	0	0	0	ZC4RG46	T3PKS
DIU78_09045	0	0	0	4.94654	13.56	0	0	0	ZC4RG46	T3PKS
DIU78_09050	0	0	0	1.54961	13.5934	0	0	0	ZC4RG46	T3PKS
DIU79_05580	0	0	0	0	0	0	0	0	ZC4RG47	furan
DIU79_05585	0	0	0.407514	0	2.62994	0	3.41874	5.78374	ZC4RG47	furan
DIU79_05590	0	0	0.629308	0	2.70754	0	1.75981	3.9696	ZC4RG47	furan
DIU79_05600	0	0	0	0	0	0	2.47918	0	ZC4RG47	furan
DIU79_05605	0	0	1.2015	0	0	0	0	0	ZC4RG47	furan
DIU79_07215	0	0	0	0	0	0	0	7.33775	ZC4RG47	terpene
DIU79_07220	0	0	0	0	0	0	0	1.39324	ZC4RG47	terpene
DIU79_07225	0	0	0	0.33901	1.48692	0	13.7719	3.27003	ZC4RG47	terpene
DIU79_07230	0	0	0	0	0	0	37.9323	4.27819	ZC4RG47	terpene
DIU79_07235	0	0	0.776688	0	0	0	0	0	ZC4RG47	terpene
DIU79_12075	0	0	0	0	1.74773	0	28.967	3.84358	ZC4RG47	terpene
DIU79_12080	0	0	0	0	0	0	11.5927	0	ZC4RG47	terpene
DIU79_12085	0	0	0	0.259335	0	0	13.3077	0	ZC4RG47	terpene
DIU79_12090	0	0	0	0	1.64339	0	9.61329	0	ZC4RG47	terpene
DIU79_01540	0	0.840343	1.051	0	6.21753	0	38.5749	0	ZC4RG47	PKS-like
DIU79_01545	0	0	0.612246	0.600566	1.31707	0	32.1018	0	ZC4RG47	PKS-like
DIU79_01550	0	0	0.487929	0	5.24818	0	29.6769	0	ZC4RG47	PKS-like
DIU79_01555	0	0	0	0	2.56062	0	44.9365	0	ZC4RG47	PKS-like
DIU79_01560	0	0	0.756037	0.741615	0	0	7.92824	0	ZC4RG47	PKS-like
DIU79_01565	0	0	0.270241	0	1.16269	0	34.0069	0	ZC4RG47	PKS-like
DIU79_01575	0	0	0	0.551729	0	0	44.8268	0	ZC4RG47	PKS-like
DIU79_01580	0	0	0.569975	0	0	0	0	0	ZC4RG47	PKS-like
DIU79_01585	0	0	0	0	0	0	4.45429	0	ZC4RG47	PKS-like
DIU79_01895	0	0	0	0.662366	2.42099	0	5.66482	2.12969	ZC4RG47	lanthipeptide
DIU79_01900	0	0.6455	0	0	0.86835	0	5.07958	1.90967	ZC4RG47	lanthipeptide
DIU79_01905	0	0	1.10191	0	2.37044	0	6.93316	0	ZC4RG47	lanthipeptide
DIU79_01910	0	0.553036	0.691672	0.678478	2.97586	0	5.80262	3.27224	ZC4RG47	lanthipeptide
DIU79_01915	0	0.975171	0	0.398788	1.74912	0	6.82119	0	ZC4RG47	lanthipeptide
DIU79_01920	0	0	0	0.353573	1.5508	0	12.0956	0	ZC4RG47	lanthipeptide
DIU79_01925	0	0	0.261542	0	2.25052	0	7.13096	0	ZC4RG47	lanthipeptide
DIU79_03045	0	0	0.500819	0.491266	1.07737	0	21.0075	4.73867	ZC4RG47	siderophore
DIU79_03050	0	0	0	0	0.718713	0	2.80283	0	ZC4RG47	siderophore
DIU79_03055	0	0	0.390715	0.766524	0.84051	0	18.8474	0	ZC4RG47	siderophore
DIU79_03060	0	0	0	0.891782	1.95572	0	9.53361	0	ZC4RG47	siderophore
DIU79_03065	0	0	0	0	0.84373	0	1.64519	1.85552	ZC4RG47	siderophore
DIU79_04065	0	0	1.65536	0	0.712204	0	22.2196	0	ZC4RG47	lanthipeptide
DIU79_04070	0	0	0.0980907	0	0.844054	0	9.46345	0	ZC4RG47	lanthipeptide
DIU79_04075	0	0	6.14205	0	44.0427	0	386.454	0	ZC4RG47	lanthipeptide
DIU79_04080	0	0	0	0.148192	0	0	1.2674	1.42943	ZC4RG47	lanthipeptide
DIU79_04085	0	0	0	0	0	0	2.98605	0	ZC4RG47	lanthipeptide
DIU80_02860	0	0	2.75181	0	0	0	0	0	ZC4RG48	T3PKS
DIU80_02865	0	0	0	0	0	0	0	4.00904	ZC4RG48	T3PKS
DIU80_02870	0	0	0	0	0	0	0	0	ZC4RG48	T3PKS
DIU80_02875	0	0	0	0	0	0	0	0	ZC4RG48	T3PKS
DIU80_02880	0	0	0	0	0	0	0	0	ZC4RG48	T3PKS
DIU80_02885	0	0	0	0	0	0	0	0	ZC4RG48	T3PKS
DIU80_00635	0	22.6353	10.1915	5.55391	2.43599	7.08111	21.3747	136.609	ZC4RG48	terpene
DIU80_00640	0	0	0	0	3.01662	0	5.8821	46.4389	ZC4RG48	terpene
DIU80_00645	0.926409	2.9872	0	0	1.14814	1.48333	0	12.6249	ZC4RG48	terpene
DIU80_00650	0	0.982585	0.614451	0	0	0	0	0	ZC4RG48	terpene
DIU80_00655	0	0	0	0	0	0	0	4.39466	ZC4RG48	terpene
DIU80_00660	0	5.18581	0.540483	0.265086	1.16269	3.00426	2.26713	19.1773	ZC4RG48	terpene
DIU80_00665	0	1.65519	0.51753	0.761487	1.11331	1.43834	2.17085	14.6903	ZC4RG48	terpene
DIU80_00670	0	1.63535	0	0	1.09997	1.42109	2.14482	7.25712	ZC4RG48	terpene
DIU81_03465	0	0.193041	0	0	0	0	0	0	ZC4RG49	transAT-PKS-like
DIU81_03825	0	1.06436	0	0	0	0	0	0	ZC4RG49	NRPS
DIU81_03830	0	0	0	0	0	0	0	0	ZC4RG49	NRPS
DIU81_05590	0	1.26311	0	0	0	0	0	0	ZC4RG49	T1PKS
DIU81_05595	0.412837	0.380341	0	0	0	0	0	0	ZC4RG49	T1PKS
DIU81_08110	0.510296	0	0	0	0	0	0	0	ZC4RG49	NRPS
aAntunes LP, Martins LF, Pereira RV, Thomas AM, Barbosa D, Lemos LN, et al. (2016) Microbial community structure and dynamics in thermophilic composting viewed through metagenomics and metatranscriptomics. Sci Rep. 6:ARTN38915
Histogram of nonzero values of the table above
Expression range	Number of values in range
(TPM)
x < 50	4454
50 ≤ x < 100	113
100 ≤ x < 200	58
200 ≤ x < 300	17
300 ≤ x < 400	9
400 ≤ x < 500	5
500 ≤ x < 600	5
600 ≤ x < 700	1
700 ≤ x < 800	1
800 ≤ x < 900	0
900 ≤ x < 1000	1
x ≥ 1000	2

[truncated: 7 more sheets: Table S11, Table S12, Table S13, Table S14, Table S15, Table S16, Table S17]
